# Supplementary material for: Di-μ-iodido-bis{[hydroxy(methoxy)bis(2-pyridyl)methane-κ3 N,O,N′]iodidocadmium(II)}
Source: Acta Crystallogr Sect E Struct Rep Online. 2010 Oct 23;66(Pt 11):m1434–5. doi: 10.1107/S1600536810041681 (PMC3009326; doi:10.1107/S1600536810041681)
Supplement: Supplementary file 2 [file e-66-m1434-Isup2.hkl]

#
# h,k,l, Fc-squared, Fo-squared, sigma(Fo-squared) and status flag
#
data_I
_shelx_title ' '
_shelx_refln_list_code          4
_shelx_F_calc_maximum      359.34
_exptl_crystal_F_000       492.00
_reflns_d_resolution_high  0.7266
 
loop_
 _symmetry_equiv_pos_as_xyz
 'x, y, z'
 '-x, y+1/2, -z+1/2'
 '-x, -y, -z'
 'x, -y-1/2, z-1/2'
 
_cell_length_a     9.6684
_cell_length_b    10.1083
_cell_length_c    16.4970
_cell_angle_alpha  90.000
_cell_angle_beta  105.365
_cell_angle_gamma  90.000
 
_shelx_F_squared_multiplier     1.000
 
loop_
 _refln_index_h
 _refln_index_k
 _refln_index_l
 _refln_F_squared_calc
 _refln_F_squared_meas
 _refln_F_squared_sigma
 _refln_observed_status
   1   0   0    93682.91    89037.27   2361.53 o
   2   0   0     3157.73     3227.65     85.06 o
   3   0   0    13194.48    13090.32    244.26 o
   4   0   0    33171.36    32943.77    582.56 o
   5   0   0    22137.96    21710.05    105.58 o
   6   0   0       14.86       50.69     48.10 o
   7   0   0    17088.31    17587.89    229.30 o
   8   0   0     4852.78     4929.77    114.62 o
   9   0   0     2391.19     2409.26     48.39 o
  10   0   0     3231.92     3286.35     93.03 o
  11   0   0     6220.66     5995.87     78.85 o
  12   0   0     5106.08     4808.25     92.85 o
   1   1   0       37.98       99.44     67.24 o
   2   1   0    12197.10    13143.85    143.23 o
   3   1   0     4666.22     4718.13     50.48 o
   4   1   0     8281.45     8878.04    122.17 o
   5   1   0    13614.98    14289.37     67.99 o
   6   1   0    11014.96    11134.28     78.59 o
   7   1   0      709.69      715.68     25.88 o
   8   1   0     1426.33     1456.00     28.98 o
   9   1   0        0.97        8.79     27.11 o
  10   1   0     4743.86     4806.76     86.70 o
  11   1   0     1469.62     1646.58     59.19 o
  12   1   0       15.37       46.99     47.07 o
   0   2   0    16042.54    17091.26    177.50 o
   1   2   0      258.85      304.06     42.31 o
   2   2   0     1428.07     1467.44     58.21 o
   3   2   0     2663.86     2772.94     50.79 o
   4   2   0     4338.64     4258.08     68.55 o
   5   2   0     1537.39     1480.04     33.46 o
   6   2   0       60.95       62.18     26.44 o
   7   2   0        0.81        5.92     23.83 o
   8   2   0       29.34       90.05     26.30 o
   9   2   0       55.51       64.33     27.06 o
  10   2   0       99.83      140.09     30.73 o
  11   2   0       42.32       71.53     36.10 o
  12   2   0      222.38      243.29     39.36 o
   1   3   0     1640.04     1728.23     43.65 o
   2   3   0     4486.02     4595.03    113.85 o
   3   3   0    32442.13    32535.12    505.99 o
   4   3   0    20506.38    19689.54    316.65 o
   5   3   0     5612.42     5642.43    109.76 o
   6   3   0     4074.95     4240.60     77.25 o
   7   3   0     7655.72     7680.14    177.87 o
   8   3   0     4842.64     5055.04     51.48 o
   9   3   0     1363.67     1451.74     38.46 o
  10   3   0       59.45       78.62     35.73 o
  11   3   0      360.62      376.52     41.46 o
  12   3   0      129.53      171.62     37.15 o
   0   4   0    85678.53    82203.84    306.66 o
   1   4   0    31274.40    31144.30     98.04 o
   2   4   0       55.26      112.28     31.91 o
   3   4   0      451.28      391.06     36.31 o
   4   4   0     9355.99     9088.98     64.13 o
   5   4   0     8314.03     8188.24    223.08 o
   6   4   0      560.48      496.23     69.10 o
   7   4   0     7765.54     7716.38    251.56 o
   8   4   0     3407.21     3417.73    143.52 o
   9   4   0       44.23      139.00     47.62 o
  10   4   0      422.71      454.81     34.93 o
  11   4   0     2581.57     2508.13     51.27 o
  12   4   0     1822.52     1942.47    155.36 o
   1   5   0    20916.63    20640.16    204.94 o
   2   5   0     3889.72     3786.76     67.71 o
   3   5   0      714.67      709.39     70.95 o
   4   5   0      634.31      628.07     48.94 o
   5   5   0     6848.75     6930.69    173.79 o
   6   5   0    16755.32    16605.15    300.25 o
   7   5   0      846.37      798.45     60.18 o
   8   5   0      864.09     1030.24     41.87 o
   9   5   0      156.99      189.81     33.80 o
  10   5   0     1760.45     1760.31    107.98 o
  11   5   0      590.93      572.01     35.24 o
   0   6   0     7867.89     7954.39    154.46 o
   1   6   0     5647.76     5741.43     42.17 o
   2   6   0     2519.58     2551.06     34.37 o
   3   6   0      295.46      338.96     34.08 o
   4   6   0     6487.29     6545.71    238.70 o
   5   6   0     5304.33     5333.13     50.19 o
   6   6   0       15.76      156.80     30.78 o
   7   6   0      183.49      122.04     27.47 o
   8   6   0        6.76       91.84     85.73 o
   9   6   0     1521.81     1870.47     46.49 o
  10   6   0      350.34      400.96     32.14 o
  11   6   0       71.32       47.94     72.92 o
   1   7   0     2953.44     3012.09     33.75 o
   2   7   0     4924.44     4853.18    111.60 o
   3   7   0    15413.43    15411.31    358.39 o
   4   7   0    14178.16    14161.78    325.20 o
   5   7   0    15535.29    15725.38    249.46 o
   6   7   0    17179.21    16732.42    290.92 o
   7   7   0     8023.43     8185.83    198.67 o
   8   7   0     3179.80     3137.30     42.99 o
   9   7   0     1415.94     1485.57     77.53 o
  10   7   0      494.17      559.11     72.15 o
  11   7   0       46.37      -42.59     50.01 o
   0   8   0      115.44      179.35     35.86 o
   1   8   0     1430.88     1492.87     31.74 o
   2   8   0     5633.63     5485.56     97.03 o
   3   8   0     3898.21     3946.28     98.52 o
   4   8   0        1.60       18.37    121.20 o
   5   8   0      106.92       59.96     42.71 o
   6   8   0      228.51      335.46    109.00 o
   7   8   0     1234.52     1269.39     68.86 o
   8   8   0       21.10       24.45     34.87 o
   9   8   0      110.29       32.22     45.41 o
  10   8   0      167.51      228.58     55.88 o
   1   9   0     3424.79     3346.12     63.38 o
   2   9   0      208.22      195.16     23.91 o
   3   9   0     1367.53     1430.29     61.46 o
   4   9   0      950.04      919.00     34.74 o
   5   9   0      175.40      312.40     90.93 o
   6   9   0      924.27      886.74     57.97 o
   7   9   0       65.92      106.93     33.86 o
   8   9   0     1428.15     1520.72     47.83 o
   9   9   0      175.35      211.96     73.16 o
   0  10   0      425.58      415.72     33.61 o
   1  10   0     1359.79     1404.11     41.31 o
   2  10   0     5817.08     5621.55    135.10 o
   3  10   0     3578.95     3393.99     77.71 o
   4  10   0       34.55       58.98     33.64 o
   5  10   0      572.31      579.36     53.90 o
   6  10   0       13.86      109.29    128.26 o
   7  10   0       39.05       35.72     37.51 o
   8  10   0      376.83      412.67     47.29 o
   1  11   0     1364.09     1424.97     44.69 o
   2  11   0      749.58      775.19     36.77 o
   3  11   0       41.87       74.65     37.87 o
   4  11   0      417.35      468.53     51.15 o
   5  11   0     1965.11     1763.09     51.39 o
   6  11   0     1752.08     1815.24     64.43 o
   7  11   0      581.34      474.02     80.88 o
   0  12   0     1264.84     1292.40     81.84 o
   1  12   0     1106.35     1108.20     39.25 o
   2  12   0     1409.46     1367.02     69.72 o
   3  12   0      349.43      318.60     39.37 o
   4  12   0       99.48       79.08     76.27 o
   5  12   0       81.08      166.88     47.04 o
   6  12   0       28.16       97.48     34.85 o
   1  13   0      174.21      157.57     38.51 o
   2  13   0       90.22      139.52     38.54 o
   3  13   0       90.64      115.44     45.83 o
   4  13   0      307.40      314.75     49.58 o
 -12   1   1     1207.17     1263.10     63.84 o
 -11   1   1      219.99      231.25     35.82 o
 -10   1   1      361.75      383.18     29.37 o
  -9   1   1     4534.98     4728.64     56.49 o
  -8   1   1    16027.53    16251.05     73.23 o
  -7   1   1    10174.45    10422.10     70.03 o
  -6   1   1      277.42      292.97     24.34 o
  -5   1   1      420.56      429.22     28.14 o
  -4   1   1      609.62      580.54     29.31 o
  -3   1   1      158.57      156.44     28.81 o
  -2   1   1    13859.79    14567.03    161.61 o
  -1   1   1    38650.66    41250.07    324.07 o
   0   1   1    48067.81    50788.91    246.09 o
   1   1   1    12638.84    13317.41    230.29 o
   2   1   1    30898.61    31089.91    558.83 o
   3   1   1    52787.98    52166.39    620.75 o
   4   1   1    47618.30    47541.93    617.40 o
   5   1   1     3903.43     3979.51     63.48 o
   6   1   1      159.50      168.64     26.45 o
   7   1   1       19.56       16.07     24.66 o
   8   1   1      446.87      482.24     32.60 o
   9   1   1      131.75      164.11     33.89 o
  10   1   1     2606.12     2578.69     41.70 o
  11   1   1     3153.91     3069.36     69.10 o
  12   1   1      550.51      474.37     50.17 o
 -12   2   1     1878.31     1899.04     70.98 o
 -11   2   1     2708.55     2797.29     43.21 o
 -10   2   1      936.26     1005.73     36.14 o
  -9   2   1       77.85      129.02     28.33 o
  -8   2   1     1913.71     2006.11     34.96 o
  -7   2   1    11261.96    11454.30    108.85 o
  -6   2   1     3803.84     3650.81     56.58 o
  -5   2   1    10658.26    11067.85    104.27 o
  -4   2   1    21021.91    21329.65    191.97 o
  -3   2   1     2736.81     3027.57     52.03 o
  -2   2   1    28577.31    30591.53    185.69 o
  -1   2   1     1747.13     1932.27     59.84 o
   0   2   1    42488.32    43515.27    255.49 o
   1   2   1    15662.72    15816.76     93.94 o
   2   2   1    18287.98    18639.35    246.23 o
   3   2   1     6792.84     6576.32     79.90 o
   4   2   1      762.70      665.66     30.66 o
   5   2   1     5844.36     5914.16     61.85 o
   6   2   1      578.21      622.34     28.59 o
   7   2   1    10860.09    10844.38    123.87 o
   8   2   1     1628.99     1680.88     36.69 o
   9   2   1     1450.82     1476.56     38.75 o
  10   2   1     1196.81     1220.06     33.72 o
  11   2   1       88.20      142.05     36.13 o
  12   2   1      183.77      137.76     48.85 o
 -12   3   1     2453.49     2454.46     84.86 o
 -11   3   1      347.93      403.10     38.85 o
 -10   3   1      106.90       50.51     36.20 o
  -9   3   1     3714.35     3711.50    111.86 o
  -8   3   1    12548.12    12816.37    163.94 o
  -7   3   1     5093.37     5263.25    100.23 o
  -6   3   1      288.32      297.94     33.24 o
  -5   3   1     2762.62     2815.54     40.02 o
  -4   3   1     1853.26     1980.06     46.61 o
  -3   3   1     2089.45     2082.92     49.70 o
  -2   3   1    33908.67    34536.75    211.95 o
  -1   3   1    97367.59    92980.24   1794.59 o
   0   3   1    63951.84    64245.75    417.66 o
   1   3   1     3359.85     3387.72     56.95 o
   2   3   1     4155.61     3965.10     96.61 o
   3   3   1    69975.59    68713.18   1040.45 o
   4   3   1    65222.25    64620.67    414.76 o
   5   3   1     4965.05     5024.64    114.07 o
   6   3   1      906.06      975.05     38.00 o
   7   3   1      238.59      348.52     34.17 o
   8   3   1     1941.05     2036.56     52.89 o
   9   3   1      133.43      139.21     26.08 o
  10   3   1     2164.94     2260.91     37.02 o
  11   3   1     2177.72     2223.52     41.12 o
  12   3   1      125.31      128.25     47.43 o
 -12   4   1       21.49       12.37     70.47 o
 -11   4   1       26.43       26.01     35.74 o
 -10   4   1        0.04      -14.90     33.38 o
  -9   4   1       18.86       22.48     38.19 o
  -8   4   1     1058.44     1060.33     69.57 o
  -7   4   1    17395.47    17430.87    287.45 o
  -6   4   1    15066.14    15334.98     70.34 o
  -5   4   1    12389.13    12362.53     63.19 o
  -4   4   1    13914.29    14001.76    176.54 o
  -3   4   1    31096.41    31117.97    698.44 o
  -2   4   1    50343.32    50269.65    476.67 o
  -1   4   1    27585.56    28276.78    221.81 o
   0   4   1      448.01      563.08     37.53 o
   1   4   1     1233.61     1280.95     34.50 o
   2   4   1      895.07      860.92     31.97 o
   3   4   1     1696.86     1829.59     77.95 o
   4   4   1    10559.77    10166.45     60.15 o
   5   4   1    21965.13    22130.55    603.20 o
   6   4   1     9328.57     9366.45    101.04 o
   7   4   1     3357.69     3415.74    104.05 o
   8   4   1     6309.11     6012.75    218.03 o
   9   4   1     5579.99     5419.76    191.23 o
  10   4   1     3263.34     3319.81     75.35 o
  11   4   1      347.93      354.08     38.44 o
  12   4   1        0.49       29.69     34.77 o
 -12   5   1       20.38      108.93     54.26 o
 -11   5   1       12.04       59.09     80.28 o
 -10   5   1       34.55       58.59     35.15 o
  -9   5   1      341.52      419.92     47.80 o
  -8   5   1     1866.48     1934.95     47.68 o
  -7   5   1     2884.94     2942.72     78.49 o
  -6   5   1      423.91      486.03     28.03 o
  -5   5   1     2699.40     2855.07     93.92 o
  -4   5   1     1462.92     1528.97     56.41 o
  -3   5   1     4162.03     4213.33     94.41 o
  -2   5   1     2239.09     2493.46     38.42 o
  -1   5   1     1000.02     1045.20     34.18 o
   0   5   1      149.16      212.46     27.54 o
   1   5   1      148.89      153.88     24.48 o
   2   5   1      477.83      535.72     30.05 o
   3   5   1       75.31       96.61     32.10 o
   4   5   1     1666.63     1739.35     37.37 o
   5   5   1      381.84      432.69     76.33 o
   6   5   1      233.43      257.50     64.01 o
   7   5   1       20.94      129.56    102.24 o
   8   5   1      121.26      194.27     34.10 o
   9   5   1      957.56      968.48     48.58 o
  10   5   1      399.87      457.08     44.03 o
  11   5   1      601.34      598.93     49.77 o
 -11   6   1      683.52      720.48     95.84 o
 -10   6   1       43.95        8.65     49.17 o
  -9   6   1      856.11      854.42     36.05 o
  -8   6   1      353.52      429.10     44.33 o
  -7   6   1        4.72       68.82     30.50 o
  -6   6   1      616.00      578.19     38.75 o
  -5   6   1    14143.58    14324.40    366.30 o
  -4   6   1    17652.83    17549.76    677.80 o
  -3   6   1     2685.22     2706.38     52.33 o
  -2   6   1      638.98      637.44     26.23 o
  -1   6   1     7525.58     7740.00     55.14 o
   0   6   1    16581.00    16458.37     74.78 o
   1   6   1     2396.51     2329.42     38.11 o
   2   6   1     4727.16     4552.21     39.76 o
   3   6   1     5689.08     5582.20    181.14 o
   4   6   1      509.65      507.24     37.68 o
   5   6   1      123.33       94.53     30.86 o
   6   6   1     1933.41     1986.09     33.83 o
   7   6   1     8922.13     8814.57     53.90 o
   8   6   1     5622.64     5849.19    293.55 o
   9   6   1        9.97      -23.85     91.11 o
  10   6   1       42.49      147.23     44.33 o
  11   6   1      590.19      598.97     68.92 o
 -11   7   1      114.60      139.90     48.09 o
 -10   7   1     1062.22     1123.95    124.13 o
  -9   7   1        3.20       28.28     36.79 o
  -8   7   1     1013.69     1124.25     43.40 o
  -7   7   1        4.92      -27.08     45.35 o
  -6   7   1     3438.70     3555.67    203.16 o
  -5   7   1     1989.01     2034.54     89.91 o
  -4   7   1      769.75      762.69     33.64 o
  -3   7   1     4176.75     4075.85    112.51 o
  -2   7   1      125.59      141.29     24.61 o
  -1   7   1     6418.75     6262.41     70.15 o
   0   7   1      147.34      161.45     26.58 o
   1   7   1     6515.17     6596.20    105.33 o
   2   7   1     4773.85     4760.76     79.60 o
   3   7   1     1766.54     1722.08     75.49 o
   4   7   1     3645.83     3652.83     39.55 o
   5   7   1      827.35      848.73     52.64 o
   6   7   1     3016.74     3014.77    135.32 o
   7   7   1       33.69       16.40     39.12 o
   8   7   1     1399.18     1325.30     91.23 o
   9   7   1      484.67      532.80     37.92 o
  10   7   1       25.84       24.11     99.13 o
 -10   8   1      376.00      433.11     39.76 o
  -9   8   1      231.43      387.33     37.99 o
  -8   8   1      127.38      182.78     47.98 o
  -7   8   1     4965.28     5155.64     47.63 o
  -6   8   1     6310.42     6480.73     50.75 o
  -5   8   1     1418.96     1486.97     73.70 o
  -4   8   1     1274.62     1414.23    142.80 o
  -3   8   1    13844.24    14092.74    247.52 o
  -2   8   1    22767.12    22641.79    202.49 o
  -1   8   1     7256.84     7281.85    107.33 o
   0   8   1        9.01       28.08     23.65 o
   1   8   1        5.23       37.34     23.53 o
   2   8   1      863.28      931.51     28.97 o
   3   8   1       51.68       50.67     26.83 o
   4   8   1     4604.99     4739.39     63.35 o
   5   8   1     9443.84     9893.16    260.77 o
   6   8   1     3620.14     3833.73     95.42 o
   7   8   1      681.76      750.83     37.87 o
   8   8   1     1482.31     1503.41    163.80 o
   9   8   1     3685.40     3873.80    362.89 o
  10   8   1     1522.47     1613.70     86.50 o
  -9   9   1      182.63      275.22     47.92 o
  -8   9   1        1.92       59.02     50.31 o
  -7   9   1      213.40      220.44     33.86 o
  -6   9   1      776.43      876.07     31.79 o
  -5   9   1      440.38      476.08     32.55 o
  -4   9   1      312.54      291.13     32.24 o
  -3   9   1      211.15      291.32     51.77 o
  -2   9   1     1105.59     1193.59     53.44 o
  -1   9   1     2398.26     2495.04     32.83 o
   0   9   1      181.41      279.97     33.69 o
   1   9   1      816.96      794.62     50.27 o
   2   9   1       29.68       84.85     25.34 o
   3   9   1      708.25      786.20     31.40 o
   4   9   1      948.84     1017.93     90.39 o
   5   9   1      167.61      190.19     27.66 o
   6   9   1       76.24      108.95     28.80 o
   7   9   1        0.82       34.24     48.10 o
   8   9   1      190.65      217.29     35.40 o
   9   9   1      208.31      352.30     84.47 o
  -8  10   1     1045.77     1161.09    106.67 o
  -7  10   1      591.70      660.18    117.73 o
  -6  10   1     1777.98     1754.44     82.56 o
  -5  10   1     3128.04     3085.62    105.65 o
  -4  10   1     3095.30     3111.47    265.42 o
  -3  10   1     2328.22     2372.66     85.35 o
  -2  10   1      805.26      831.29     35.79 o
  -1  10   1     2025.00     1973.94     34.73 o
   0  10   1     3573.20     3504.97     67.66 o
   1  10   1       67.05       59.20     28.10 o
   2  10   1      568.70      570.17     34.87 o
   3  10   1      961.08      909.94     32.52 o
   4  10   1      645.72      782.62     35.97 o
   5  10   1      235.77      337.69     34.51 o
   6  10   1      743.96      794.47     55.34 o
   7  10   1     1493.60     1444.31     41.27 o
   8  10   1     1039.13      969.61     42.25 o
  -7  11   1      753.54      707.86     57.07 o
  -6  11   1     1476.18     1534.61     69.16 o
  -5  11   1      849.31      873.96     39.42 o
  -4  11   1      684.00      719.39     68.26 o
  -3  11   1     1729.94     1779.57     73.93 o
  -2  11   1     1158.46     1107.94     57.64 o
  -1  11   1      833.29      875.65     36.40 o
   0  11   1     3155.80     3208.63     37.94 o
   1  11   1     9972.79     9827.38     78.30 o
   2  11   1    10197.54     9859.14    202.72 o
   3  11   1     1288.09     1351.14    100.73 o
   4  11   1      856.61      872.66     33.65 o
   5  11   1     1946.21     2052.31     43.74 o
   6  11   1     1761.90     1831.27     43.28 o
   7  11   1      119.95      229.05     43.31 o
  -6  12   1       56.88       25.44     47.14 o
  -5  12   1      251.14      331.34     61.80 o
  -4  12   1      448.19      433.38     38.39 o
  -3  12   1      127.98      116.04     33.35 o
  -2  12   1     1477.71     1428.50     35.85 o
  -1  12   1       56.25      111.51     34.94 o
   0  12   1      244.42      282.54     36.24 o
   1  12   1        5.96       73.86     30.38 o
   2  12   1      103.92      153.79     31.85 o
   3  12   1      191.16      210.81     48.56 o
   4  12   1      122.35      217.25     82.20 o
   5  12   1      528.77      544.31     83.04 o
   6  12   1        2.59       80.59     39.55 o
  -4  13   1      110.80      185.60     65.81 o
  -3  13   1      152.17      153.87     35.28 o
  -2  13   1       87.82       73.50     33.74 o
  -1  13   1        0.19        8.27     44.22 o
   0  13   1      185.29      189.40     33.64 o
   1  13   1     1649.09     1507.23     86.62 o
   2  13   1     1042.34      970.63     34.46 o
   3  13   1       24.13       99.42     43.68 o
   4  13   1        2.88       46.57     35.28 o
 -13   0   2      107.39      181.86     72.98 o
 -12   0   2       60.10      103.00     45.94 o
 -11   0   2      163.79      224.64     43.10 o
 -10   0   2     3144.83     3197.22     76.81 o
  -9   0   2    22250.57    22659.44    316.47 o
  -8   0   2    27003.30    27180.17    694.01 o
  -7   0   2     5148.62     5342.56     57.36 o
  -6   0   2     5901.27     6037.28     61.46 o
  -5   0   2    49615.36    50460.74    385.56 o
  -4   0   2    47884.74    47984.49    349.61 o
  -3   0   2     2563.98     2715.23     57.95 o
  -2   0   2    62851.69    63409.36   1176.43 o
  -1   0   2     1322.49     1378.18     69.14 o
   0   0   2     1654.20     1732.01     73.54 o
   4   0   2    46304.59    46948.21   1284.59 o
   5   0   2     1739.66     1690.27     52.23 o
   6   0   2    13098.43    12977.51    628.15 o
   7   0   2    28303.13    28637.16    788.71 o
   8   0   2    12436.06    11895.19    106.84 o
   9   0   2      704.15      619.77     57.19 o
  10   0   2     2546.31     2523.00     71.55 o
  11   0   2      448.61      434.20     46.42 o
  12   0   2       64.46       67.48     68.56 o
 -12   1   2     1493.49     1498.17     42.77 o
 -11   1   2        7.08       19.13     26.93 o
 -10   1   2       17.90       68.53     28.43 o
  -9   1   2     3101.01     3151.45     34.62 o
  -8   1   2    10083.12    10227.84    107.57 o
  -7   1   2     8000.69     7811.58     60.48 o
  -6   1   2       51.51       62.12     25.98 o
  -5   1   2       63.96      102.37     22.41 o
  -4   1   2    13666.68    14328.30     77.34 o
  -3   1   2    41256.46    41781.68    198.82 o
  -2   1   2    10404.51    11309.39    127.90 o
  -1   1   2    14837.86    15350.56    194.14 o
   0   1   2    10478.58    11113.60    131.51 o
   1   1   2     4865.81     4986.16     86.09 o
   2   1   2    24910.32    25288.43    480.03 o
   3   1   2     5951.28     5995.49     99.83 o
   4   1   2     7441.09     7361.67    239.18 o
   5   1   2      197.58      225.70     26.98 o
   6   1   2     3214.83     3262.85     41.54 o
   7   1   2        1.70       -5.75     26.83 o
   8   1   2     2757.16     2787.83     37.15 o
   9   1   2      635.17      757.24     57.49 o
  10   1   2      161.00      259.78     42.54 o
  11   1   2      452.21      401.66     87.22 o
  12   1   2        9.12        1.06     58.75 o
 -12   2   2      138.20      162.57     33.74 o
 -11   2   2      179.52      199.25     31.02 o
 -10   2   2      317.46      355.81     34.93 o
  -9   2   2     1624.14     1676.50     30.75 o
  -8   2   2      762.05      762.90     30.16 o
  -7   2   2       16.52       42.36     22.22 o
  -6   2   2      858.12     1029.68     48.20 o
  -5   2   2      248.76      288.21     26.12 o
  -4   2   2       38.99       57.90     23.61 o
  -3   2   2      820.16      809.26     36.90 o
  -2   2   2    15285.96    15636.38    147.02 o
  -1   2   2       30.29      107.80     48.45 o
   0   2   2     3340.13     3626.43     65.51 o
   1   2   2     5251.75     5512.13     57.19 o
   2   2   2     5453.66     5493.95     65.79 o
   3   2   2     1380.78     1320.08     35.53 o
   4   2   2     1864.65     1928.95     38.43 o
   5   2   2      193.88      187.08     23.88 o
   6   2   2       99.46      114.49     26.95 o
   7   2   2      918.07     1023.10     32.48 o
   8   2   2      660.34      608.06     54.45 o
   9   2   2       17.71       21.61     25.00 o
  10   2   2        8.87       29.41     42.38 o
  11   2   2        8.54       59.11     52.82 o
  12   2   2      143.67      207.26     53.44 o
 -12   3   2     1543.00     1708.25     52.58 o
 -11   3   2      937.32      970.09     40.45 o
 -10   3   2      584.06      567.66     32.57 o
  -9   3   2     1101.18     1121.39     33.45 o
  -8   3   2     3014.44     3033.26     38.90 o
  -7   3   2      308.29      300.72     25.21 o
  -6   3   2     1041.04     1070.53     32.70 o
  -5   3   2    15924.86    16647.18    113.53 o
  -4   3   2     4072.93     4395.10    132.87 o
  -3   3   2     4693.15     4837.68    120.84 o
  -2   3   2    20392.94    20710.30    146.81 o
  -1   3   2    70435.23    70439.87    960.35 o
   0   3   2    30175.79    29998.14    290.42 o
   1   3   2     7162.07     7293.48     85.52 o
   2   3   2     1824.86     1940.49     51.38 o
   3   3   2     1987.48     2005.12     64.32 o
   4   3   2       26.27       56.26     26.45 o
   5   3   2     1000.74      982.77     31.94 o
   6   3   2     6609.78     6483.15    107.94 o
   7   3   2     4985.88     5199.46     48.54 o
   8   3   2     2017.77     2170.26     35.51 o
   9   3   2     1817.31     1768.27     80.99 o
  10   3   2     2727.06     2848.03     43.57 o
  11   3   2     1902.82     1872.69     45.51 o
  12   3   2      275.56      285.61     40.52 o
 -12   4   2       88.75       55.26     47.17 o
 -11   4   2      213.16      239.82     67.90 o
 -10   4   2     1002.68     1060.64    111.68 o
  -9   4   2     7039.77     7162.15    184.30 o
  -8   4   2     6710.17     6730.77    303.84 o
  -7   4   2       17.30       29.05     88.06 o
  -6   4   2     2164.48     2329.16    147.64 o
  -5   4   2    19142.50    20108.45    500.78 o
  -4   4   2    18118.18    17733.67     93.86 o
  -3   4   2      233.78      220.71     29.33 o
  -2   4   2     3345.14     3051.72     42.12 o
  -1   4   2     2728.98     2892.74     57.74 o
   0   4   2     1385.16     1384.99     32.60 o
   1   4   2     2639.66     2792.92     39.22 o
   2   4   2    35909.05    35004.79    662.86 o
   3   4   2    48680.55    48179.43   1476.74 o
   4   4   2     6656.98     6618.52     50.66 o
   5   4   2        1.59       53.53     31.53 o
   6   4   2     2125.57     2168.01     46.54 o
   7   4   2    12055.38    11786.76    341.18 o
   8   4   2     2796.09     2791.81     43.65 o
   9   4   2      529.80      540.10     31.40 o
  10   4   2     1492.46     1545.03     45.39 o
  11   4   2       94.30       88.72     42.95 o
 -12   5   2      207.68      263.47     40.10 o
 -11   5   2      124.44      271.11     38.14 o
 -10   5   2      689.66      630.23     88.54 o
  -9   5   2      167.40      219.44     32.91 o
  -8   5   2     4042.00     4046.77    209.68 o
  -7   5   2     2790.51     2762.23    139.03 o
  -6   5   2       40.10      121.73     36.04 o
  -5   5   2      445.22      530.27     46.00 o
  -4   5   2     8894.53     8902.84     93.32 o
  -3   5   2    43915.37    44091.32    240.54 o
  -2   5   2     6334.19     6399.52    129.11 o
  -1   5   2     3781.31     3885.22     40.36 o
   0   5   2       27.89       31.80     26.24 o
   1   5   2    15205.05    14796.86    126.34 o
   2   5   2    13400.95    13277.73    192.00 o
   3   5   2     1924.09     1887.45     57.28 o
   4   5   2    10157.73    10024.44     59.94 o
   5   5   2       14.64      101.29     30.05 o
   6   5   2      924.62      878.07     35.71 o
   7   5   2       36.53       29.47     36.29 o
   8   5   2     3360.80     3246.95    121.86 o
   9   5   2     2506.58     2523.70    123.00 o
  10   5   2        1.19       -3.10     76.63 o
  11   5   2      309.87      405.34     47.50 o
 -11   6   2       11.39        9.16     46.10 o
 -10   6   2      515.01      503.68     36.63 o
  -9   6   2     1321.30     1433.36    143.88 o
  -8   6   2      903.58      939.70    111.75 o
  -7   6   2     1314.92     1315.43     35.90 o
  -6   6   2     2792.41     2820.62     51.27 o
  -5   6   2        0.76       78.35     30.22 o
  -4   6   2       71.08       80.38     30.28 o
  -3   6   2     4778.47     4835.24     47.75 o
  -2   6   2    11864.11    11892.75     67.55 o
  -1   6   2     6139.52     6129.90     74.92 o
   0   6   2      752.63      795.09     28.67 o
   1   6   2        4.16       47.62     25.48 o
   2   6   2     5950.32     5803.95     53.86 o
   3   6   2     7626.80     7545.04    231.60 o
   4   6   2       21.00       48.16     37.28 o
   5   6   2     1100.25     1137.36     40.98 o
   6   6   2      352.31      433.95     85.19 o
   7   6   2     3219.88     3119.98    102.00 o
   8   6   2      388.16      521.13    136.46 o
   9   6   2       18.22       30.89     65.45 o
  10   6   2       10.17       33.44     32.15 o
  11   6   2      177.17      234.14     61.20 o
 -11   7   2      727.81      756.77    101.76 o
 -10   7   2      767.13      823.88    102.60 o
  -9   7   2      163.92      257.05     90.63 o
  -8   7   2       40.08       92.12     32.52 o
  -7   7   2      374.66      445.37     69.10 o
  -6   7   2     2353.44     2431.61    175.22 o
  -5   7   2    11705.81    11427.80    243.06 o
  -4   7   2    16030.64    15772.09    407.52 o
  -3   7   2    26977.21    27083.56    282.58 o
  -2   7   2    26748.09    26508.61    174.95 o
  -1   7   2    23568.45    22965.55    247.77 o
   0   7   2    18722.45    18537.48    219.86 o
   1   7   2    11464.09    11302.60     93.80 o
   2   7   2     6758.37     6611.80     42.40 o
   3   7   2      785.63      800.07     43.86 o
   4   7   2      641.48      642.38     36.55 o
   5   7   2     1250.92     1248.27     35.32 o
   6   7   2     4257.44     4136.46     81.12 o
   7   7   2     4373.65     4431.08     86.50 o
   8   7   2     5623.15     5526.73    412.72 o
   9   7   2     3955.65     4037.50     49.00 o
  10   7   2     2402.62     2231.08     97.27 o
 -10   8   2      407.38      481.78     58.99 o
  -9   8   2       11.06       12.07     30.06 o
  -8   8   2      361.53      328.16     41.87 o
  -7   8   2      726.91      740.73     41.33 o
  -6   8   2      118.64      166.56     38.74 o
  -5   8   2      780.69      801.24     39.89 o
  -4   8   2      758.49      770.48     45.57 o
  -3   8   2       52.57       27.16     27.99 o
  -2   8   2       99.61      110.00     31.85 o
  -1   8   2      712.09      698.28     29.15 o
   0   8   2     7027.97     6772.61     45.40 o
   1   8   2     7687.87     7495.44    114.76 o
   2   8   2      272.81      270.51     29.99 o
   3   8   2        2.67       35.91     25.09 o
   4   8   2     1163.94     1142.01    106.13 o
   5   8   2     3727.65     3772.92     44.00 o
   6   8   2      333.17      360.83     28.34 o
   7   8   2       57.83        7.64     60.72 o
   8   8   2        8.34        1.32     34.36 o
   9   8   2      318.67      213.72     44.09 o
  10   8   2       91.78      199.54     72.87 o
  -9   9   2      308.63      349.29     39.34 o
  -8   9   2        5.89      -33.71     33.71 o
  -7   9   2        6.80       59.19     64.13 o
  -6   9   2     2695.01     2736.27     41.38 o
  -5   9   2     3480.94     3469.34    104.33 o
  -4   9   2       27.21       71.05     27.92 o
  -3   9   2     1901.78     1886.07     38.03 o
  -2   9   2       73.66       97.48     30.49 o
  -1   9   2     3414.53     3404.00     41.08 o
   0   9   2      228.48      225.96     23.88 o
   1   9   2     2712.12     2769.53     43.59 o
   2   9   2      787.98      776.77     30.74 o
   3   9   2      194.33      208.70     30.11 o
   4   9   2     1135.27     1096.71     35.82 o
   5   9   2       23.70       57.36     30.96 o
   6   9   2      990.08     1016.99     42.54 o
   7   9   2      131.57      180.71     42.53 o
   8   9   2      280.86      292.39     90.33 o
   9   9   2      478.68      517.97     50.12 o
  -9  10   2       57.35      140.38     49.47 o
  -8  10   2      571.30      545.63     48.18 o
  -7  10   2     2879.58     3105.39    142.86 o
  -6  10   2     3723.10     3733.35    175.22 o
  -5  10   2      386.21      383.36     30.74 o
  -4  10   2        0.80       20.28     29.08 o
  -3  10   2      745.83      781.10     36.87 o
  -2  10   2     1212.03     1248.64     37.95 o
  -1  10   2       18.99       51.52     31.94 o
   0  10   2     1968.04     1974.60     36.91 o
   1  10   2     4699.36     4709.99     41.02 o
   2  10   2      368.51      426.51     29.42 o
   3  10   2       86.08      157.02     36.67 o
   4  10   2     3153.20     3173.71     41.33 o
   5  10   2     5524.20     5786.12    202.56 o
   6  10   2      824.49      871.39     93.86 o
   7  10   2       41.07       56.78     34.70 o
   8  10   2        9.81      -23.15     39.78 o
  -8  11   2        1.54       26.44     50.25 o
  -7  11   2      115.02      270.96     57.07 o
  -6  11   2        0.22      -10.57     35.77 o
  -5  11   2      190.08      114.23    120.96 o
  -4  11   2     1758.97     1758.78    130.37 o
  -3  11   2     3619.90     3512.85     69.10 o
  -2  11   2     1664.32     1544.60     57.29 o
  -1  11   2       24.62       70.11     29.11 o
   0  11   2      623.95      642.11     59.40 o
   1  11   2     3048.96     3067.67     84.52 o
   2  11   2     1050.47     1127.05     42.61 o
   3  11   2       35.17       58.13     31.40 o
   4  11   2      158.00      190.10     61.38 o
   5  11   2      295.06      330.60     46.23 o
   6  11   2       20.73       51.86    124.31 o
   7  11   2      139.31      102.42     48.38 o
  -6  12   2      295.27      358.20     48.77 o
  -5  12   2       51.54      108.04     46.49 o
  -4  12   2       25.10       48.65     39.08 o
  -3  12   2       31.64       99.24     48.40 o
  -2  12   2       14.04       53.62     30.54 o
  -1  12   2      162.80      252.87     40.74 o
   0  12   2      965.98      943.56     38.20 o
   1  12   2      638.31      641.45     46.06 o
   2  12   2      943.15      907.58     34.53 o
   3  12   2     1223.69     1327.03     87.39 o
   4  12   2      645.57      612.98     51.45 o
   5  12   2      329.81      280.30     47.97 o
  -4  13   2      167.09      194.23     40.30 o
  -3  13   2        1.72       37.54     52.56 o
  -2  13   2      103.19      137.45     48.98 o
  -1  13   2      473.26      487.94     41.04 o
   0  13   2       73.09       58.95     38.45 o
   1  13   2      287.85      282.32     39.14 o
   2  13   2      312.68      378.52     76.87 o
   3  13   2       16.48       49.33     54.53 o
 -13   1   3      618.05      539.37     43.16 o
 -12   1   3      570.82      612.84     33.99 o
 -11   1   3        6.98       40.41     26.49 o
 -10   1   3     2509.33     2603.57     42.43 o
  -9   1   3      799.14      831.24     30.19 o
  -8   1   3       72.49       97.28     27.16 o
  -7   1   3     1878.21     1919.11     30.60 o
  -6   1   3    20969.08    21114.78     74.83 o
  -5   1   3    55480.91    54788.27    397.74 o
  -4   1   3    20788.54    21116.11    166.94 o
  -3   1   3      958.21     1060.65     29.98 o
  -2   1   3     8159.95     8650.24     61.56 o
  -1   1   3     9086.66     9267.30    205.98 o
   0   1   3       51.68       68.89     58.75 o
   1   1   3      373.96      341.40     58.07 o
   2   1   3    18764.83    18464.05    143.22 o
   3   1   3    17625.01    17631.56    360.68 o
   4   1   3     2223.07     2218.09     51.67 o
   5   1   3    19143.43    18528.36    593.11 o
   6   1   3    23708.11    22899.89     98.93 o
   7   1   3    10152.02    10055.33    106.79 o
   8   1   3     1074.60     1104.55     43.01 o
   9   1   3        5.76       47.84     32.13 o
  10   1   3      599.93      552.22     46.78 o
  11   1   3      560.75      632.04     38.82 o
  12   1   3       44.83       70.10     72.15 o
 -12   2   3       17.44       19.31     33.84 o
 -11   2   3       99.17      122.94     31.17 o
 -10   2   3      825.78      841.89     29.06 o
  -9   2   3     8743.40     8930.55    127.79 o
  -8   2   3    11643.85    11979.27     52.34 o
  -7   2   3     1059.06     1115.38     29.50 o
  -6   2   3     1810.54     1975.36     40.27 o
  -5   2   3    25196.46    25395.48    209.78 o
  -4   2   3    23673.66    23117.19    233.48 o
  -3   2   3     1759.88     1821.65     34.87 o
  -2   2   3     4494.89     4506.96    114.08 o
  -1   2   3    20288.21    20649.84    117.98 o
   0   2   3    50086.43    50487.17    572.93 o
   1   2   3    11029.84    10923.98    183.91 o
   2   2   3    29946.58    29676.33    454.30 o
   3   2   3    34982.73    34676.20    632.32 o
   4   2   3     1268.09     1327.27     51.44 o
   5   2   3     4156.55     3968.19     90.04 o
   6   2   3     1658.62     1746.01     33.51 o
   7   2   3     3384.10     3163.53     79.04 o
   8   2   3      965.21     1009.06     47.26 o
   9   2   3     1449.64     1418.55     49.30 o
  10   2   3     2286.98     2358.84    121.98 o
  11   2   3      252.24      284.39     40.07 o
  12   2   3      103.20      109.52     54.42 o
 -12   3   3       17.75       70.21     40.88 o
 -11   3   3      592.30      573.20     36.74 o
 -10   3   3     6034.67     6355.25     51.02 o
  -9   3   3     4828.09     5004.08     43.53 o
  -8   3   3      769.06      781.75     28.52 o
  -7   3   3     1397.47     1470.59     34.05 o
  -6   3   3    20510.45    20468.96    250.93 o
  -5   3   3    46496.77    47722.72    682.85 o
  -4   3   3     7199.65     7502.32     94.38 o
  -3   3   3     2689.56     2779.66     58.43 o
  -2   3   3        0.37        6.66     27.25 o
  -1   3   3    14372.29    14891.57     80.53 o
   0   3   3      345.52      319.86     32.89 o
   1   3   3    30058.68    29847.70    455.90 o
   2   3   3    56226.59    55045.25    451.06 o
   3   3   3    16389.27    16783.01    198.00 o
   4   3   3        1.64       24.49     21.83 o
   5   3   3    10323.01    10220.71    130.61 o
   6   3   3    30636.03    30137.61    262.29 o
   7   3   3    15105.95    14944.23    503.91 o
   8   3   3      148.70      135.09     25.73 o
   9   3   3      127.69      199.82     39.54 o
  10   3   3      912.33     1026.22     41.59 o
  11   3   3      779.27      848.68     43.47 o
 -12   4   3      720.82      739.83     42.28 o
 -11   4   3     2326.29     2498.90    141.84 o
 -10   4   3     1197.91     1201.25     42.19 o
  -9   4   3       37.61       80.45     29.49 o
  -8   4   3      465.80      509.74     30.13 o
  -7   4   3      318.34      316.79     28.59 o
  -6   4   3       53.45       26.00     25.52 o
  -5   4   3     6654.60     6380.80     82.96 o
  -4   4   3    29482.24    29270.67    211.39 o
  -3   4   3    24475.19    24661.24    432.00 o
  -2   4   3     7103.90     7185.52     71.12 o
  -1   4   3    26238.26    27253.12    256.50 o
   0   4   3    55942.74    55843.45    510.78 o
   1   4   3    52155.01    51501.80    798.91 o
   2   4   3    17168.47    17015.65    352.26 o
   3   4   3     1679.69     1753.51     34.66 o
   4   4   3     2072.14     2068.31     74.09 o
   5   4   3     1963.04     1943.50     33.92 o
   6   4   3      569.02      607.87     31.48 o
   7   4   3     1846.88     1908.37     75.12 o
   8   4   3     4558.22     4385.50    116.29 o
   9   4   3     1647.53     1697.50     53.38 o
  10   4   3      738.20      728.03     39.37 o
  11   4   3     1136.06     1199.05     57.69 o
 -12   5   3     1321.64     1447.63     66.58 o
 -11   5   3     1219.08     1206.15    122.04 o
 -10   5   3      944.96     1052.24     37.79 o
  -9   5   3      825.76      910.62     53.66 o
  -8   5   3      514.26      591.07     90.69 o
  -7   5   3       15.58       71.49     36.12 o
  -6   5   3      304.34      320.24     26.94 o
  -5   5   3     3204.26     3160.95     86.03 o
  -4   5   3     5067.04     5282.32     88.40 o
  -3   5   3       49.33       40.32     22.65 o
  -2   5   3     7755.99     8161.38     51.72 o
  -1   5   3    15125.85    15986.48    260.40 o
   0   5   3     6642.87     6637.26     69.35 o
   1   5   3     2482.87     2475.72     52.40 o
   2   5   3       52.69       71.52     24.45 o
   3   5   3       92.46      119.01     28.84 o
   4   5   3       10.12       36.74     26.17 o
   5   5   3      185.00      196.09     73.46 o
   6   5   3      376.12      383.48     31.18 o
   7   5   3      343.64      313.06     32.09 o
   8   5   3      383.37      412.63     58.33 o
   9   5   3       14.41      -16.13     41.66 o
  10   5   3        3.22       33.26     61.62 o
  11   5   3       12.64      -49.06     68.20 o
 -11   6   3       18.92       -7.66     48.88 o
 -10   6   3      786.06      838.68     34.14 o
  -9   6   3     2988.00     3048.71    117.19 o
  -8   6   3     1419.84     1489.14     32.94 o
  -7   6   3      412.92      405.08     28.13 o
  -6   6   3      770.80      797.13     49.77 o
  -5   6   3       58.44      130.53     36.89 o
  -4   6   3      150.82      137.90     26.21 o
  -3   6   3     4754.44     4872.77     43.82 o
  -2   6   3    17265.46    16629.50    297.52 o
  -1   6   3    15830.28    16040.62    107.42 o
   0   6   3     3451.35     3466.28     34.09 o
   1   6   3      783.60      823.39     47.50 o
   2   6   3    10346.60    10192.66    199.17 o
   3   6   3    15619.61    15142.35    462.29 o
   4   6   3      473.17      528.76     31.76 o
   5   6   3     2543.81     2530.69     96.85 o
   6   6   3      445.28      560.21     38.55 o
   7   6   3      522.00      536.21     33.88 o
   8   6   3       50.73       75.89     39.84 o
   9   6   3     1665.20     1748.17     94.34 o
  10   6   3     2340.51     2325.10     72.75 o
 -11   7   3      213.29      261.20     47.93 o
 -10   7   3      776.40      876.05    123.06 o
  -9   7   3      454.94      525.87     36.56 o
  -8   7   3     1267.92     1334.13    129.94 o
  -7   7   3     1817.41     1829.97     38.11 o
  -6   7   3      639.74      699.63     34.46 o
  -5   7   3     2969.50     2914.26     79.68 o
  -4   7   3      697.15      664.21     29.35 o
  -3   7   3     6272.53     6219.41     44.03 o
  -2   7   3     1503.45     1586.76     44.73 o
  -1   7   3     4641.99     4575.98     49.06 o
   0   7   3     1271.79     1264.90     30.59 o
   1   7   3     4865.51     4888.66     38.63 o
   2   7   3     2156.65     2033.70     31.20 o
   3   7   3     1179.78     1194.96     49.20 o
   4   7   3     2706.14     2824.32     45.05 o
   5   7   3      878.63      972.36     44.93 o
   6   7   3     1265.83     1338.95     36.49 o
   7   7   3      776.74      858.72     31.34 o
   8   7   3      953.46     1075.22     45.59 o
   9   7   3      811.01      937.18    134.48 o
  10   7   3       39.88      108.64     47.14 o
 -10   8   3     1230.70     1206.67     60.54 o
  -9   8   3       60.05      101.92     34.62 o
  -8   8   3      581.87      638.02     42.26 o
  -7   8   3     1714.67     1878.20     60.12 o
  -6   8   3      846.04      908.65     47.68 o
  -5   8   3      756.02      835.60     45.17 o
  -4   8   3     7464.98     7264.85    304.65 o
  -3   8   3     4071.94     4055.35     45.17 o
  -2   8   3      133.74      124.25     30.85 o
  -1   8   3     5263.11     5199.56     44.38 o
   0   8   3    18560.11    18018.00    426.68 o
   1   8   3    25577.02    24875.88    184.61 o
   2   8   3     5082.87     4929.46     73.19 o
   3   8   3      145.77      183.31     26.53 o
   4   8   3      732.64      846.78    115.64 o
   5   8   3     3781.84     3858.44     44.38 o
   6   8   3        0.76       12.67     31.64 o
   7   8   3     1390.60     1435.37     37.20 o
   8   8   3     1959.45     2040.62     61.32 o
   9   8   3      470.35      406.38     41.23 o
 -10   9   3      647.02      650.28     51.45 o
  -9   9   3      461.99      585.05     39.65 o
  -8   9   3      119.15       35.32     42.59 o
  -7   9   3        0.37      -15.25     33.09 o
  -6   9   3       20.47       34.09     40.04 o
  -5   9   3      131.70      134.21     28.49 o
  -4   9   3      556.89      540.49     39.84 o
  -3   9   3     1525.12     1513.84     82.53 o
  -2   9   3     1828.51     1845.16     48.99 o
  -1   9   3      618.67      593.40     34.62 o
   0   9   3      589.08      591.84     28.81 o
   1   9   3     2097.01     2089.49     32.98 o
   2   9   3     1250.03     1277.36     58.92 o
   3   9   3        4.53        0.58     30.02 o
   4   9   3       13.25       92.00     40.44 o
   5   9   3        0.62       91.94     35.54 o
   6   9   3      238.92      283.25     41.79 o
   7   9   3       64.01      114.44     42.51 o
   8   9   3       93.72      173.02     38.35 o
   9   9   3      200.47      221.19     49.03 o
  -9  10   3       71.47      187.62     39.51 o
  -8  10   3       10.01       44.27     64.91 o
  -7  10   3      337.86      239.31     44.63 o
  -6  10   3     1027.12      999.62     53.66 o
  -5  10   3     1165.62     1218.69     46.42 o
  -4  10   3     1114.27     1136.96     93.48 o
  -3  10   3     3405.07     3256.30     71.21 o
  -2  10   3     5763.44     5625.99     56.70 o
  -1  10   3     4253.83     4168.63     44.92 o
   0  10   3     2845.44     2889.58     77.86 o
   1  10   3     1150.23     1132.74     37.73 o
   2  10   3     2495.61     2364.97     45.89 o
   3  10   3     1682.18     1508.41     41.31 o
   4  10   3       22.47       25.52     33.18 o
   5  10   3      188.09      243.24    113.01 o
   6  10   3       64.13       45.11     31.66 o
   7  10   3       13.01       -3.58     60.48 o
   8  10   3       45.56       76.23     46.54 o
  -8  11   3     1562.57     1456.29    121.92 o
  -7  11   3     2540.01     2694.53     94.82 o
  -6  11   3      929.10      967.42     34.50 o
  -5  11   3      703.91      736.00     70.95 o
  -4  11   3     2386.05     2420.57    197.53 o
  -3  11   3     3944.73     4001.46    184.40 o
  -2  11   3      796.82      897.62     44.39 o
  -1  11   3      760.84      827.83     45.32 o
   0  11   3     1016.12      997.32     36.61 o
   1  11   3       28.04       74.29     34.16 o
   2  11   3      498.46      549.00     34.73 o
   3  11   3     3178.59     3106.12    125.12 o
   4  11   3     5749.12     5920.29    100.56 o
   5  11   3     3388.85     3197.14     76.57 o
   6  11   3      613.15      663.62     40.21 o
   7  11   3      596.51      718.68     51.04 o
  -6  12   3     1500.83     1452.08     51.82 o
  -5  12   3      177.17      283.27     38.24 o
  -4  12   3        3.47       25.65     36.89 o
  -3  12   3      161.76      186.77     31.61 o
  -2  12   3      956.23      945.85     39.11 o
  -1  12   3      172.00      253.83     36.05 o
   0  12   3      361.60      457.13     36.70 o
   1  12   3     1162.69     1149.79     40.38 o
   2  12   3        1.01      -35.87     35.87 o
   3  12   3      152.28       87.21     50.59 o
   4  12   3       91.42      116.66     66.05 o
   5  12   3      615.52      526.81     51.57 o
  -4  13   3      104.40       20.89     43.17 o
  -3  13   3      738.03      705.75     82.42 o
  -2  13   3       84.94       93.04     38.72 o
  -1  13   3      149.17      166.21     39.13 o
   0  13   3       95.32       81.25     38.52 o
   1  13   3        3.25       40.07     38.77 o
   2  13   3        4.13        2.58     52.89 o
   3  13   3      345.99      310.39     58.83 o
 -13   0   4     1917.93     1950.69    100.08 o
 -12   0   4      551.03      537.71     46.78 o
 -11   0   4       95.96       93.99     42.29 o
 -10   0   4      500.96      505.07     78.55 o
  -9   0   4      223.98      223.62     32.43 o
  -8   0   4      274.80      300.17     38.77 o
  -7   0   4    22224.22    22445.88    113.66 o
  -6   0   4    54117.47    53887.34    886.64 o
  -5   0   4    30468.13    30518.39    464.59 o
  -4   0   4     5715.01     6204.43     66.29 o
  -3   0   4    45972.70    45501.88    441.14 o
  -1   0   4   102653.10    96616.13    847.28 o
   0   0   4       30.62       60.88     46.50 o
   3   0   4      359.59      348.29     55.52 o
   4   0   4    13030.92    11864.44    102.42 o
   5   0   4    59916.25    55800.38    207.23 o
   6   0   4    40885.22    39107.59    172.41 o
   7   0   4     4251.66     4116.22     63.89 o
   8   0   4     2269.45     2135.70     66.16 o
   9   0   4     8136.33     8008.10     94.40 o
  10   0   4     9814.09     9713.30    103.38 o
  11   0   4     1267.18     1440.31     73.58 o
 -13   1   4      761.23      701.36     43.52 o
 -12   1   4     1760.96     1710.83     44.54 o
 -11   1   4      126.70      152.55     26.81 o
 -10   1   4      924.36      986.19     31.31 o
  -9   1   4     1113.77     1112.57     26.53 o
  -8   1   4      120.77      170.93     23.88 o
  -7   1   4      168.22      238.02     26.89 o
  -6   1   4     8017.93     7691.02     47.22 o
  -5   1   4    36814.24    36999.81    265.38 o
  -4   1   4    17513.19    17779.39     73.18 o
  -3   1   4       14.08       45.76     23.11 o
  -2   1   4    10063.49    10533.25    130.87 o
  -1   1   4    42195.67    42507.38    426.93 o
   0   1   4    46143.64    46419.16    645.85 o
   1   1   4        1.12       42.24     70.71 o
   2   1   4    12130.83    12082.53     84.81 o
   3   1   4      155.08      252.48     28.30 o
   4   1   4    12114.90    11727.15    328.85 o
   5   1   4      551.73      563.44     39.00 o
   6   1   4     4743.79     4433.28     50.05 o
   7   1   4     3223.05     3097.18     50.13 o
   8   1   4        3.74       75.52     38.06 o
   9   1   4      774.96      910.88     44.37 o
  10   1   4        8.89      -37.12     43.27 o
  11   1   4      573.70      595.83     47.72 o
 -13   2   4       60.69       64.29     43.51 o
 -12   2   4      451.46      452.46     33.84 o
 -11   2   4     1017.60     1036.41     30.68 o
 -10   2   4     1199.32     1238.40     29.18 o
  -9   2   4      821.62      865.40     43.29 o
  -8   2   4      200.75      218.41     22.54 o
  -7   2   4     8567.15     8663.78     46.57 o
  -6   2   4     6436.39     6600.18     45.71 o
  -5   2   4      715.16      673.32     29.76 o
  -4   2   4       96.66      153.33     27.84 o
  -3   2   4      281.26      341.93     26.73 o
  -2   2   4     1826.35     1922.48     35.13 o
  -1   2   4     2273.52     2385.37     46.35 o
   0   2   4     6914.77     7051.48     75.97 o
   1   2   4      583.74      542.18     33.63 o
   2   2   4     1186.39     1355.76     47.87 o
   3   2   4     3107.59     3170.13     48.38 o
   4   2   4     1467.21     1400.76     45.45 o
   5   2   4     1869.38     1717.61     46.06 o
   6   2   4     2123.47     2031.95     47.18 o
   7   2   4      103.41      124.49     38.33 o
   8   2   4        7.75       11.41     38.32 o
   9   2   4       40.92       80.70     40.99 o
  10   2   4      206.07      203.45     44.41 o
  11   2   4       23.31       16.28     51.00 o
 -12   3   4        2.07       71.14     49.28 o
 -11   3   4      572.21      595.75     27.71 o
 -10   3   4     2605.28     2567.40     47.08 o
  -9   3   4     4337.15     4602.27     40.88 o
  -8   3   4     1573.51     1574.70     34.40 o
  -7   3   4      420.00      472.43     30.44 o
  -6   3   4    14706.87    15180.12    132.49 o
  -5   3   4     9704.21     9940.13    105.01 o
  -4   3   4      693.51      601.77     27.35 o
  -3   3   4      490.46      449.24     30.49 o
  -2   3   4     8479.92     8497.41    220.50 o
  -1   3   4     2005.04     2025.37     83.87 o
   0   3   4     4428.74     4393.94     49.56 o
   1   3   4    31294.47    31642.06    751.71 o
   2   3   4    22193.37    21545.75    604.90 o
   3   3   4    20371.14    19812.92    546.49 o
   4   3   4     3788.03     3847.94     81.38 o
   5   3   4      960.65     1007.39     42.38 o
   6   3   4     4687.90     4745.03     55.63 o
   7   3   4     1448.38     1367.02     32.63 o
   8   3   4      657.79      598.16     31.08 o
   9   3   4      816.90      838.96     42.06 o
  10   3   4      731.94      631.53     41.58 o
  11   3   4      422.48      438.72     43.11 o
 -12   4   4      258.40      253.35     41.70 o
 -11   4   4        3.82       30.08     33.98 o
 -10   4   4       56.27       93.24     27.26 o
  -9   4   4     2577.51     2582.28     74.83 o
  -8   4   4      103.70      150.57     27.51 o
  -7   4   4     2822.69     2888.10     63.95 o
  -6   4   4    14994.55    14522.16     81.81 o
  -5   4   4     6171.51     6431.88     96.19 o
  -4   4   4      105.86      161.86     27.89 o
  -3   4   4     4517.40     4535.96    166.30 o
  -2   4   4    50728.71    50946.28    754.61 o
  -1   4   4    20445.17    19899.27    197.82 o
   0   4   4     1466.75     1596.42     35.67 o
   1   4   4     4242.65     4238.46     86.30 o
   2   4   4     3865.82     3819.52    137.97 o
   3   4   4     3178.51     3124.89     76.92 o
   4   4   4     3899.09     3837.77     42.28 o
   5   4   4    17002.76    16422.60    275.48 o
   6   4   4     6616.77     6547.06    155.45 o
   7   4   4     1266.78     1333.03     64.72 o
   8   4   4        2.67      -13.95     38.09 o
   9   4   4     2862.09     2703.70    122.47 o
  10   4   4     4061.85     4070.85     59.76 o
  11   4   4      489.46      502.25     52.35 o
 -12   5   4     1025.27      989.68     42.76 o
 -11   5   4      453.39      442.56     41.76 o
 -10   5   4      352.99      433.24     61.26 o
  -9   5   4      175.09      239.23     75.02 o
  -8   5   4     1137.61     1183.24     73.28 o
  -7   5   4     1783.63     1804.29     37.21 o
  -6   5   4     1965.36     2038.87     42.70 o
  -5   5   4    10460.14    10485.73     53.29 o
  -4   5   4     1089.12      978.75     52.34 o
  -3   5   4     1968.47     1977.12     72.32 o
  -2   5   4     1665.11     1773.72     73.28 o
  -1   5   4    31171.64    31023.68    518.77 o
   0   5   4    28850.39    29286.22    487.08 o
   1   5   4      594.67      574.35     29.36 o
   2   5   4     3399.78     3254.85     58.18 o
   3   5   4      479.73      456.11     29.82 o
   4   5   4    14148.63    14072.64    197.92 o
   5   5   4     4493.22     4594.77    127.03 o
   6   5   4     3087.04     2964.47     65.61 o
   7   5   4     1828.63     1837.98     66.90 o
   8   5   4      128.26      227.69     57.43 o
   9   5   4      446.68      463.75     44.87 o
  10   5   4      211.42      288.83     64.01 o
  11   5   4      749.74      695.63     52.64 o
 -11   6   4     2333.54     2286.49     52.70 o
 -10   6   4     2593.10     2553.47     51.15 o
  -9   6   4     1059.75     1116.86     70.47 o
  -8   6   4     1243.88     1341.38     99.19 o
  -7   6   4     6733.56     6735.52    144.17 o
  -6   6   4     8039.42     8317.62    112.71 o
  -5   6   4      666.92      703.26     27.16 o
  -4   6   4     2405.64     2408.46     64.80 o
  -3   6   4     2053.28     1946.79     45.49 o
  -2   6   4      488.45      525.01     31.61 o
  -1   6   4      225.31      241.36     30.87 o
   0   6   4     8993.11     9024.04     56.54 o
   1   6   4    15324.97    15610.29    383.27 o
   2   6   4     1819.76     1806.36     52.61 o
   3   6   4        1.43        6.30     26.13 o
   4   6   4      284.55      350.64     29.46 o
   5   6   4     4686.25     4862.22     46.09 o
   6   6   4     1142.34     1164.73     40.14 o
   7   6   4      265.58      353.07     85.91 o
   8   6   4      763.21      768.67    118.15 o
   9   6   4        0.59       43.31     61.02 o
  10   6   4      286.94      366.00     65.57 o
 -11   7   4     1066.04     1007.19     67.54 o
 -10   7   4     1625.47     1585.35     47.93 o
  -9   7   4     1917.47     1889.85    116.12 o
  -8   7   4     2429.64     2454.12    186.65 o
  -7   7   4     2457.53     2524.73     45.93 o
  -6   7   4     1919.36     1899.50    126.65 o
  -5   7   4       85.67      159.73     69.46 o
  -4   7   4      580.79      602.65     30.42 o
  -3   7   4     4189.10     4340.54     71.12 o
  -2   7   4    10702.64    10758.18    130.43 o
  -1   7   4    15241.73    15371.00    317.36 o
   0   7   4    21797.49    21666.92    346.23 o
   1   7   4    18422.73    17868.89    284.92 o
   2   7   4    16370.80    15931.88    354.60 o
   3   7   4    18846.85    18578.63    740.29 o
   4   7   4     8211.85     8025.60     51.87 o
   5   7   4     4210.51     4312.82     44.40 o
   6   7   4      756.04      716.70     33.45 o
   7   7   4        4.33       21.24     45.53 o
   8   7   4      246.49      270.03     30.79 o
   9   7   4      256.99      209.98     46.66 o
  10   7   4      892.43      762.27     53.00 o
 -10   8   4      711.16      699.88     40.74 o
  -9   8   4     1140.64     1314.93     83.99 o
  -8   8   4     2511.54     2518.85     47.16 o
  -7   8   4      960.04     1013.06     31.55 o
  -6   8   4      296.51      332.57     33.64 o
  -5   8   4      964.35     1116.81     90.27 o
  -4   8   4     2018.24     1944.93     84.57 o
  -3   8   4      480.71      546.03     32.44 o
  -2   8   4      536.48      514.92     28.63 o
  -1   8   4     1961.04     1903.69     33.68 o
   0   8   4      337.87      383.88     32.07 o
   1   8   4        4.99      -23.73     31.36 o
   2   8   4     4120.57     4240.52    127.48 o
   3   8   4     6100.81     5806.06    208.13 o
   4   8   4      719.83      777.74     39.38 o
   5   8   4       73.97      125.99     38.83 o
   6   8   4        1.68       44.57     89.74 o
   7   8   4      724.40      747.23     56.41 o
   8   8   4      766.64      789.79     66.16 o
   9   8   4        1.95       40.32     46.30 o
 -10   9   4      447.62      529.22     50.08 o
  -9   9   4       62.36       21.31     41.70 o
  -8   9   4     1431.48     1378.72     48.04 o
  -7   9   4     1999.82     1951.11     49.89 o
  -6   9   4      101.91       49.02     33.40 o
  -5   9   4       42.06      169.98     39.02 o
  -4   9   4     1856.00     1753.90     98.99 o
  -3   9   4     7253.13     7460.48     98.50 o
  -2   9   4     1940.61     1955.29     50.65 o
  -1   9   4      105.75      166.29     26.88 o
   0   9   4       34.84       60.13     27.53 o
   1   9   4      232.25      280.76     34.26 o
   2   9   4     2445.95     2329.12     59.57 o
   3   9   4        2.26      -32.08     33.80 o
   4   9   4     2546.58     2777.89    143.58 o
   5   9   4      457.88      502.49     53.00 o
   6   9   4      474.80      581.51     93.68 o
   7   9   4      231.56      298.64     31.73 o
   8   9   4      283.79      241.57     67.96 o
  -9  10   4        6.14       -7.92     63.89 o
  -8  10   4       99.17      174.50     32.61 o
  -7  10   4       40.58       46.66     36.00 o
  -6  10   4       45.18      -35.03     35.03 o
  -5  10   4      877.37      917.12    100.98 o
  -4  10   4     6531.61     6261.01    401.33 o
  -3  10   4     3949.99     3842.10     56.40 o
  -2  10   4       58.16       50.52     28.28 o
  -1  10   4        9.83        2.06     25.30 o
   0  10   4     3799.58     3742.51     98.44 o
   1  10   4     2768.04     2712.33     64.79 o
   2  10   4        0.44       43.42     32.45 o
   3  10   4     1752.26     1667.84     86.45 o
   4  10   4      508.74      458.99     46.18 o
   5  10   4       55.17       99.07     34.95 o
   6  10   4      244.36      288.35     44.15 o
   7  10   4     1849.91     1935.65     72.87 o
  -8  11   4      607.36      578.54    149.38 o
  -7  11   4      879.46      997.79    158.53 o
  -6  11   4       95.14      171.30     93.74 o
  -5  11   4        1.18       15.24     30.96 o
  -4  11   4       19.71       40.37     26.59 o
  -3  11   4        2.71       23.87     30.14 o
  -2  11   4      223.12      258.96     34.60 o
  -1  11   4     1667.05     1655.74     59.01 o
   0  11   4     2108.99     2096.51     60.08 o
   1  11   4      562.43      545.19     38.39 o
   2  11   4      221.39      282.82     64.71 o
   3  11   4     1052.88     1040.75     75.06 o
   4  11   4     2263.92     2499.31     72.51 o
   5  11   4     1004.23     1100.87     67.48 o
   6  11   4        4.38      117.01     67.24 o
  -6  12   4      363.51      297.55     35.15 o
  -5  12   4      787.77      719.74     41.10 o
  -4  12   4      362.18      344.61     34.44 o
  -3  12   4      349.57      356.67     29.26 o
  -2  12   4      265.17      344.05     37.47 o
  -1  12   4      143.63      145.98     36.33 o
   0  12   4      132.53      103.92     36.68 o
   1  12   4       14.60       59.06     36.17 o
   2  12   4      239.07      246.66     39.35 o
   3  12   4      231.62      189.48     53.52 o
   4  12   4      476.96      515.20     68.32 o
   5  12   4      315.75      419.12     70.23 o
  -4  13   4      748.86      641.81     37.64 o
  -3  13   4     1558.31     1249.20     63.02 o
  -2  13   4      900.94      858.65     47.84 o
  -1  13   4      193.98      207.61     39.26 o
   0  13   4       38.28       43.90     39.11 o
   1  13   4      210.22      199.07     42.56 o
   2  13   4      482.03      401.09     44.16 o
   3  13   4       27.20       -8.09     47.14 o
 -13   1   5      416.99      465.69     36.32 o
 -12   1   5       29.66       23.43     28.58 o
 -11   1   5      682.40      742.92     31.55 o
 -10   1   5     3714.54     3768.74     41.58 o
  -9   1   5     1584.39     1710.74     29.93 o
  -8   1   5      596.60      664.24     58.88 o
  -7   1   5     1380.28     1436.71     26.52 o
  -6   1   5      345.76      380.10     24.74 o
  -5   1   5      210.07      257.93     23.97 o
  -4   1   5     8872.58     9308.60     73.83 o
  -3   1   5    51021.23    51114.15    468.46 o
  -2   1   5    55648.63    54348.95    688.16 o
  -1   1   5     5663.25     5753.98     81.46 o
   0   1   5     2035.97     1883.56     39.53 o
   1   1   5     9790.91     9392.05    106.13 o
   2   1   5    32555.68    32652.15    183.90 o
   3   1   5     1364.94     1318.03     47.26 o
   4   1   5     2781.49     2588.59     47.59 o
   5   1   5     4942.10     4675.78     54.80 o
   6   1   5      415.46      451.71     39.13 o
   7   1   5      967.65      910.69     40.60 o
   8   1   5     4848.59     4654.70     55.16 o
   9   1   5     4940.28     4750.98     98.95 o
  10   1   5     1722.38     1652.37     51.45 o
  11   1   5      289.10      372.75     47.93 o
 -13   2   5     2821.99     2751.00     44.09 o
 -12   2   5     1324.95     1333.02     46.78 o
 -11   2   5       53.54       87.06     31.33 o
 -10   2   5        3.06       18.65     28.76 o
  -9   2   5      648.51      707.98     29.32 o
  -8   2   5     3559.74     3568.58     47.56 o
  -7   2   5     4909.17     5056.77     40.24 o
  -6   2   5    31054.28    30805.11    258.47 o
  -5   2   5    15437.34    15517.47    317.47 o
  -4   2   5     1764.18     1727.71     31.24 o
  -3   2   5     7940.99     8248.25    131.21 o
  -2   2   5    66542.30    63938.14   1110.78 o
  -1   2   5    39375.36    37703.13    841.26 o
   0   2   5      321.06      358.66     45.11 o
   1   2   5     1032.87     1018.91     38.47 o
   2   2   5     1859.34     1837.51     67.06 o
   3   2   5     9450.18     8826.75     64.40 o
   4   2   5      141.61      163.02     29.93 o
   5   2   5    13702.18    12678.36    212.80 o
   6   2   5    13124.76    12626.28    364.15 o
   7   2   5        1.82       17.44     37.25 o
   8   2   5     1710.76     1720.86     66.58 o
   9   2   5      142.24      160.65     36.88 o
  10   2   5     2156.05     2034.25     95.06 o
  11   2   5       76.10       89.05     41.61 o
 -12   3   5      277.62      287.37     36.40 o
 -11   3   5        7.82      -21.18     33.73 o
 -10   3   5      550.47      562.61     32.98 o
  -9   3   5       68.28       67.55     28.80 o
  -8   3   5     5599.92     5623.39     50.29 o
  -7   3   5    11262.75    11313.76     71.55 o
  -6   3   5     5418.92     5567.94     42.73 o
  -5   3   5     1322.07     1401.70     27.82 o
  -4   3   5     9664.46     9646.88    147.84 o
  -3   3   5    61586.41    60507.66   1071.95 o
  -2   3   5    61268.43    59754.67   2115.54 o
  -1   3   5     3242.86     3549.17    119.17 o
   0   3   5     5420.49     5704.16    114.50 o
   1   3   5      529.29      391.72     27.52 o
   2   3   5    33494.48    33936.44    865.44 o
   3   3   5       16.76       22.61     31.20 o
   4   3   5    18821.97    17881.81    343.51 o
   5   3   5     9968.82     9335.11    221.58 o
   6   3   5      229.85      258.85     37.89 o
   7   3   5      337.74      329.71     29.30 o
   8   3   5     4752.37     4619.20     64.01 o
   9   3   5     5559.26     5536.31     56.74 o
  10   3   5     1508.55     1462.95     53.72 o
  11   3   5        7.96       21.34     36.18 o
 -12   4   5      224.29      289.29     45.65 o
 -11   4   5      225.10      266.75     34.25 o
 -10   4   5      518.39      495.32     35.40 o
  -9   4   5     3854.09     3934.23     41.52 o
  -8   4   5     8489.35     8494.50    119.76 o
  -7   4   5     2418.80     2532.36     33.79 o
  -6   4   5       93.99       77.20     27.01 o
  -5   4   5     1198.97     1194.69     28.99 o
  -4   4   5     2639.62     2646.18     91.56 o
  -3   4   5       20.25       84.51     31.06 o
  -2   4   5    16254.38    15892.06    547.17 o
  -1   4   5    10932.92    10761.71     59.52 o
   0   4   5     5958.76     5848.55    138.63 o
   1   4   5    11136.10    11591.53    283.28 o
   2   4   5    22503.14    21929.84    579.48 o
   3   4   5    27630.47    27555.79    313.00 o
   4   4   5    21656.68    21778.14    423.79 o
   5   4   5     5384.80     5106.07    121.27 o
   6   4   5       54.20       54.07     26.64 o
   7   4   5     2348.62     2336.11     38.27 o
   8   4   5     1510.23     1558.13     38.02 o
   9   4   5        1.53       17.79     39.79 o
  10   4   5      621.32      562.94     44.85 o
  11   4   5      462.54      395.70     51.40 o
 -12   5   5      879.44      838.34     56.59 o
 -11   5   5     1468.66     1428.40     41.32 o
 -10   5   5     3569.04     3656.54     52.65 o
  -9   5   5     5808.64     5729.37    173.37 o
  -8   5   5     4487.23     4618.19    192.39 o
  -7   5   5     5820.93     5840.84     79.65 o
  -6   5   5     4854.93     4792.48    148.42 o
  -5   5   5     5574.98     5573.63    135.84 o
  -4   5   5      555.68      580.20     28.15 o
  -3   5   5      241.90      326.23     29.86 o
  -2   5   5     1788.52     1921.82     31.06 o
  -1   5   5      436.71      387.72     26.72 o
   0   5   5     3835.90     4054.92     55.93 o
   1   5   5    10600.45    10783.77    278.94 o
   2   5   5     9138.12     8828.99    329.93 o
   3   5   5     7254.77     7352.87    153.75 o
   4   5   5     1690.78     1669.91     45.76 o
   5   5   5       19.27       18.19     28.78 o
   6   5   5      382.58      344.32     39.37 o
   7   5   5      110.16      112.78     32.51 o
   8   5   5       90.36      148.75     44.44 o
   9   5   5      494.54      557.79     44.51 o
  10   5   5      235.79      324.72     66.05 o
 -11   6   5      776.00      876.97    114.20 o
 -10   6   5      781.30      841.43     33.20 o
  -9   6   5       61.91      108.42     32.60 o
  -8   6   5      110.07       57.27     61.26 o
  -7   6   5     2103.27     2155.08     43.68 o
  -6   6   5     8067.35     7981.58    103.65 o
  -5   6   5     1820.10     1832.36     55.75 o
  -4   6   5      397.28      411.13     25.49 o
  -3   6   5        3.67        2.75     26.71 o
  -2   6   5      919.96      935.96     29.27 o
  -1   6   5      512.55      545.81     31.24 o
   0   6   5     5554.40     5609.66    136.77 o
   1   6   5    16781.67    16914.36    447.25 o
   2   6   5     3147.45     3004.70    135.22 o
   3   6   5       39.32      101.55     31.38 o
   4   6   5     3007.48     2954.93     61.32 o
   5   6   5     8308.29     8084.72    302.70 o
   6   6   5     3628.19     3462.70     54.44 o
   7   6   5       99.14      138.91     39.72 o
   8   6   5      300.54      351.64     43.19 o
   9   6   5       45.53       95.00     62.46 o
  10   6   5      276.43      315.63     66.64 o
 -11   7   5      164.78      345.54     46.84 o
 -10   7   5      155.91      111.03     88.72 o
  -9   7   5       98.31      128.67     30.87 o
  -8   7   5     1665.23     1565.27     90.57 o
  -7   7   5     3252.59     3307.95     38.61 o
  -6   7   5      186.99      170.91     27.20 o
  -5   7   5     2572.46     2643.14     96.97 o
  -4   7   5      466.28      461.80     28.74 o
  -3   7   5     4429.14     4291.15    156.11 o
  -2   7   5     2578.06     2621.93     67.52 o
  -1   7   5     3227.46     3312.15    109.15 o
   0   7   5     6514.90     6403.18    129.70 o
   1   7   5       11.93       16.96     30.51 o
   2   7   5     1389.26     1336.61     71.74 o
   3   7   5      352.46      357.68     30.32 o
   4   7   5     3100.40     3049.16     61.80 o
   5   7   5      763.56      839.44     55.28 o
   6   7   5     1356.38     1352.13     60.54 o
   7   7   5     1271.49     1178.16     45.47 o
   8   7   5       27.09      128.38     42.00 o
   9   7   5      474.48      590.10     49.53 o
 -10   8   5       90.84      128.16     88.42 o
  -9   8   5     1823.82     1901.33     88.48 o
  -8   8   5     2741.51     2641.42    157.87 o
  -7   8   5     2186.85     2222.86     45.38 o
  -6   8   5      123.09      133.93     42.65 o
  -5   8   5     1329.26     1376.39     51.20 o
  -4   8   5     7178.81     6930.83    336.47 o
  -3   8   5     1467.58     1476.43     56.07 o
  -2   8   5     1261.59     1309.34     34.77 o
  -1   8   5     3857.13     3802.46     39.78 o
   0   8   5      669.25      704.81     62.36 o
   1   8   5       55.38       57.81     32.95 o
   2   8   5     5238.57     5269.07    218.86 o
   3   8   5    18061.89    17437.24   1028.47 o
   4   8   5     7451.72     7128.76     70.67 o
   5   8   5      902.97      849.02     44.15 o
   6   8   5      112.18       97.39     40.08 o
   7   8   5     1410.67     1399.51     64.13 o
   8   8   5     1685.95     1561.63     54.68 o
   9   8   5       17.48       -5.86     48.82 o
 -10   9   5     1005.61      917.42    106.90 o
  -9   9   5      854.92     1007.77     85.97 o
  -8   9   5     1908.10     1905.72     48.05 o
  -7   9   5     3392.19     3385.12    170.26 o
  -6   9   5     1191.69     1255.87     43.67 o
  -5   9   5     1393.84     1345.47     57.51 o
  -4   9   5      442.48      473.54     37.34 o
  -3   9   5      605.80      626.11     54.54 o
  -2   9   5      249.18      265.74     28.26 o
  -1   9   5      887.04      875.99     57.74 o
   0   9   5     2192.22     2203.09     38.51 o
   1   9   5      751.50      806.28     33.99 o
   2   9   5      793.89      825.55     36.83 o
   3   9   5      442.20      445.96     39.30 o
   4   9   5     1401.27     1387.70     44.46 o
   5   9   5      979.10      818.15     46.42 o
   6   9   5       32.54      138.91     41.88 o
   7   9   5       23.86        9.81     44.39 o
   8   9   5       14.53       16.39     67.24 o
  -9  10   5      396.86      407.36     50.29 o
  -8  10   5      241.93      364.24     46.19 o
  -7  10   5      392.64      426.75     84.53 o
  -6  10   5      224.37      260.76     37.63 o
  -5  10   5       45.83       87.15     35.95 o
  -4  10   5      443.85      417.11     26.75 o
  -3  10   5      943.83      961.85     33.56 o
  -2  10   5      648.53      701.60     34.95 o
  -1  10   5     1119.77     1158.34     49.87 o
   0  10   5     4686.06     4629.64    115.39 o
   1  10   5     4509.19     4338.45     95.53 o
   2  10   5     2465.57     2446.95    146.01 o
   3  10   5     1266.92     1221.75     63.50 o
   4  10   5      698.35      700.53     63.65 o
   5  10   5     1086.18     1051.46     48.34 o
   6  10   5      645.00      670.38     67.12 o
   7  10   5        5.18      104.81     67.12 o
  -8  11   5        1.88      -42.95     48.10 o
  -7  11   5       14.29      141.10     73.94 o
  -6  11   5      864.94      895.09     47.76 o
  -5  11   5     3277.13     3182.11     42.30 o
  -4  11   5     2584.10     2514.34    186.31 o
  -3  11   5      930.16      928.92     36.81 o
  -2  11   5     1450.65     1456.87     39.13 o
  -1  11   5     3960.10     4036.95     93.33 o
   0  11   5     4125.53     4049.04     47.27 o
   1  11   5      265.01      305.23     34.79 o
   2  11   5      312.43      308.19     36.15 o
   3  11   5       47.19       84.70     34.35 o
   4  11   5      159.47      178.27     46.06 o
   5  11   5      153.31      207.47     46.06 o
   6  11   5     1512.10     1513.65     74.78 o
  -6  12   5        3.15       55.64     39.77 o
  -5  12   5      695.49      721.26     40.08 o
  -4  12   5     3336.57     3073.22    157.87 o
  -3  12   5     2298.15     2031.86    124.34 o
  -2  12   5      181.91      191.34     37.42 o
  -1  12   5       42.61       36.93     33.35 o
   0  12   5      912.24      941.13     35.19 o
   1  12   5     1139.40     1083.19     41.42 o
   2  12   5       35.34       76.25     39.33 o
   3  12   5      466.01      507.52     45.62 o
   4  12   5      307.88      282.01     68.08 o
  -4  13   5      207.59      186.47     39.51 o
  -3  13   5       23.23       64.64     38.47 o
  -2  13   5       43.88       46.19     48.22 o
  -1  13   5      404.78      413.09     41.05 o
   0  13   5      571.15      564.08     41.63 o
   1  13   5       35.48      -10.32     40.29 o
   2  13   5       90.92      120.59     42.44 o
 -13   0   6        5.79       39.57     48.31 o
 -12   0   6      164.07      189.70     46.74 o
 -11   0   6     3317.44     3400.74     54.30 o
 -10   0   6     6644.85     6717.97    141.96 o
  -9   0   6      146.98      206.90     43.31 o
  -8   0   6     1188.91     1180.32     36.83 o
  -7   0   6      150.22      159.14     48.34 o
  -6   0   6     3648.98     3581.50     83.69 o
  -5   0   6     6139.43     6558.37    128.80 o
  -4   0   6    28429.73    27342.00    190.78 o
  -3   0   6    49819.80    50225.20    444.43 o
  -2   0   6    27435.35    27017.83    111.55 o
  -1   0   6     5899.26     5848.15     58.67 o
   0   0   6    63948.05    61889.76    247.19 o
   1   0   6   129121.66   119646.91    313.24 o
   4   0   6     1306.95     1260.84     59.23 o
   5   0   6     3565.63     3224.61     68.80 o
   6   0   6     2981.00     2871.65     66.52 o
   7   0   6     3673.74     3179.38     58.51 o
   8   0   6    14004.14    12481.10    106.84 o
   9   0   6     3270.97     2981.01     75.38 o
  10   0   6      452.67      407.88     65.09 o
  11   0   6      949.65      884.19     73.46 o
 -13   1   6     1038.68      978.21     34.55 o
 -12   1   6      818.97      850.55     30.70 o
 -11   1   6     1749.71     1687.15     32.16 o
 -10   1   6     7076.28     6965.89     88.08 o
  -9   1   6     4934.60     4929.33     62.03 o
  -8   1   6     1465.48     1589.47     31.61 o
  -7   1   6     1468.06     1501.72     36.04 o
  -6   1   6      274.42      321.05     21.41 o
  -5   1   6     3533.16     3597.59     34.54 o
  -4   1   6        0.29       28.08     29.62 o
  -3   1   6    39303.83    38838.19    305.61 o
  -2   1   6    52902.38    50686.24    347.43 o
  -1   1   6     6589.80     6703.36     78.66 o
   0   1   6      685.72      681.03     33.71 o
   1   1   6    17709.09    17719.01    135.32 o
   2   1   6    36206.13    34955.48    172.77 o
   3   1   6    10081.17     9891.39    119.77 o
   4   1   6     1387.42     1264.11     37.44 o
   5   1   6     1001.38     1006.99     35.42 o
   6   1   6      697.05      623.89     40.48 o
   7   1   6     1972.06     1894.05    126.53 o
   8   1   6       94.71      147.64     62.75 o
   9   1   6     2664.92     2501.08     73.34 o
  10   1   6      504.23      484.97    161.70 o
  11   1   6       22.85       36.84     76.10 o
 -13   2   6        6.87       42.03     36.78 o
 -12   2   6       27.15       69.56     34.91 o
 -11   2   6        0.83       64.75     34.56 o
 -10   2   6        2.67        5.32     29.38 o
  -9   2   6     2999.84     2913.99     69.11 o
  -8   2   6     2623.86     2569.36     33.78 o
  -7   2   6     2068.94     2142.42     31.05 o
  -6   2   6     2604.91     2728.82     51.96 o
  -5   2   6     8476.89     8369.01    101.49 o
  -4   2   6    11161.42    10998.14    219.63 o
  -3   2   6    16810.98    16807.95    205.28 o
  -2   2   6       19.91       75.09     29.27 o
  -1   2   6      308.36      396.71     27.83 o
   0   2   6      258.52      236.55     40.94 o
   1   2   6       85.89      114.70     38.92 o
   2   2   6      206.38      268.69     33.52 o
   3   2   6     1308.01     1305.23     63.35 o
   4   2   6     3716.78     3657.98     45.69 o
   5   2   6       21.64       44.89     23.96 o
   6   2   6     1052.57      943.91     33.91 o
   7   2   6      304.76      304.36     34.24 o
   8   2   6      650.77      697.91     34.64 o
   9   2   6       66.09      119.38     34.97 o
  10   2   6       11.68       30.39     37.47 o
  11   2   6       34.21       48.29     40.58 o
 -12   3   6      271.33      317.52     36.18 o
 -11   3   6       90.18      221.28     39.48 o
 -10   3   6      715.49      709.45     32.17 o
  -9   3   6       75.02      106.79     29.11 o
  -8   3   6     2470.17     2584.53     34.34 o
  -7   3   6     2719.57     2604.64     44.44 o
  -6   3   6     3135.31     3177.47     31.47 o
  -5   3   6     4331.05     4484.83     91.44 o
  -4   3   6     2286.80     2142.56     31.59 o
  -3   3   6    34397.85    34495.60   1052.79 o
  -2   3   6    18769.96    18167.06    444.73 o
  -1   3   6        5.66       16.59     31.16 o
   0   3   6       49.56       68.24     37.48 o
   1   3   6      257.05      270.67     32.43 o
   2   3   6       85.35       63.18     24.17 o
   3   3   6      100.52       46.84     61.38 o
   4   3   6    13695.09    13308.02    231.88 o
   5   3   6     8550.11     8162.77    301.11 o
   6   3   6     2553.05     2354.39     61.63 o
   7   3   6     1964.64     1870.89     47.17 o
   8   3   6     1367.79     1321.36     59.25 o
   9   3   6     1695.93     1698.61     43.64 o
  10   3   6      727.81      692.12     68.03 o
  11   3   6      114.25      190.71     46.18 o
 -12   4   6       80.47       65.71     43.31 o
 -11   4   6     2450.24     2410.46     66.49 o
 -10   4   6     2509.81     2606.76     36.58 o
  -9   4   6      708.98      712.37     31.87 o
  -8   4   6      254.15      261.45     26.10 o
  -7   4   6     2021.17     2015.79     66.96 o
  -6   4   6    11128.92     9990.94   1533.35 o
  -5   4   6      342.67      355.03     48.12 o
  -4   4   6    12824.81    12701.75    433.48 o
  -3   4   6     4715.70     4445.16     98.75 o
  -2   4   6     3384.05     3541.04    124.22 o
  -1   4   6       63.37       46.79     56.17 o
   0   4   6    13055.16    12856.40    359.66 o
   1   4   6    38756.61    38077.05   1085.12 o
   2   4   6    11513.93    11340.12    463.97 o
   3   4   6       45.46       87.21     32.51 o
   4   4   6      379.57      430.47     83.75 o
   5   4   6     2331.54     2215.56     95.93 o
   6   4   6     3413.89     3188.75    105.90 o
   7   4   6     1484.96     1380.71     67.90 o
   8   4   6     3633.28     3422.22     62.39 o
   9   4   6      635.98      643.93     42.36 o
  10   4   6        2.04       10.20     43.24 o
 -12   5   6        1.19       83.39     48.22 o
 -11   5   6      107.11      126.89     45.05 o
 -10   5   6     2157.81     2227.24     48.43 o
  -9   5   6     3940.77     4054.65     48.88 o
  -8   5   6       78.72      137.13     28.98 o
  -7   5   6      591.72      603.81     68.32 o
  -6   5   6       26.76       68.25     30.46 o
  -5   5   6     5844.01     5677.36    126.85 o
  -4   5   6     2564.99     2572.12     65.13 o
  -3   5   6     4338.63     4263.40    215.93 o
  -2   5   6    15242.68    13572.59   1765.76 o
  -1   5   6        7.17       45.71     25.54 o
   0   5   6     1368.32     1371.41     31.97 o
   1   5   6     5935.95     5951.83    215.54 o
   2   5   6    21602.40    20922.32    907.79 o
   3   5   6     7004.23     7302.81     68.98 o
   4   5   6      750.33      829.67     40.87 o
   5   5   6      432.51      400.66     39.69 o
   6   5   6     2124.07     1965.28     43.89 o
   7   5   6     4969.46     4923.48     61.28 o
   8   5   6       94.53      142.96     40.61 o
   9   5   6     1009.80     1076.78     41.12 o
  10   5   6      285.66      345.06     69.04 o
 -11   6   6       16.72      210.03     57.25 o
 -10   6   6      350.00      423.41     31.79 o
  -9   6   6     3011.64     2970.87     48.89 o
  -8   6   6     6755.60     6819.00     56.47 o
  -7   6   6     5761.63     5855.41     67.77 o
  -6   6   6     4603.87     4520.27     53.90 o
  -5   6   6     8711.92     8642.90    259.42 o
  -4   6   6    20599.57    20277.86    801.86 o
  -3   6   6    11842.00    11646.40    454.79 o
  -2   6   6        6.95       19.12     29.14 o
  -1   6   6     1658.08     1708.47     49.46 o
   0   6   6      137.81      170.29     47.62 o
   1   6   6     1877.55     1874.29     46.58 o
   2   6   6       13.70       62.52     29.63 o
   3   6   6     9986.35     9590.87    466.54 o
   4   6   6     8625.13     8489.18    151.11 o
   5   6   6      275.22      239.38     36.31 o
   6   6   6        1.02       31.53     38.28 o
   7   6   6      527.74      430.37    102.58 o
   8   6   6     1113.17     1157.58     47.86 o
   9   6   6       46.12        9.93     64.01 o
  10   6   6      229.66      260.83     50.61 o
 -11   7   6       51.70      119.08     84.35 o
 -10   7   6      502.28      541.18    181.56 o
  -9   7   6     1601.55     1470.75     41.89 o
  -8   7   6     2203.92     2236.96     65.75 o
  -7   7   6     2429.83     2552.99     49.35 o
  -6   7   6     3175.07     3233.30     72.99 o
  -5   7   6     7750.65     7666.43    341.56 o
  -4   7   6     5018.71     4840.64    234.67 o
  -3   7   6     3654.82     3563.33    181.80 o
  -2   7   6      463.98      511.69     30.72 o
  -1   7   6      255.23      277.66     29.49 o
   0   7   6     1796.22     1757.89     67.58 o
   1   7   6     3140.83     3189.82    102.90 o
   2   7   6     5620.63     5512.56    226.69 o
   3   7   6     6979.67     6783.43    411.11 o
   4   7   6     7788.74     8116.59     82.50 o
   5   7   6     7945.30     7750.30    358.23 o
   6   7   6     5476.20     5511.18     75.86 o
   7   7   6     3692.48     3514.75     57.91 o
   8   7   6     1369.85     1393.17     50.25 o
   9   7   6      317.93      349.25     69.63 o
 -10   8   6      667.45      843.96    185.39 o
  -9   8   6      311.53      373.82     98.83 o
  -8   8   6      503.95      564.39     71.55 o
  -7   8   6     2166.70     2220.92    171.27 o
  -6   8   6     5654.28     5750.14    105.11 o
  -5   8   6     4566.61     4630.67    234.37 o
  -4   8   6      744.69      794.17     49.03 o
  -3   8   6     1259.84     1310.05     47.01 o
  -2   8   6     5114.11     5210.38    100.99 o
  -1   8   6     1995.77     2003.13     75.35 o
   0   8   6      480.74      517.63     28.53 o
   1   8   6      990.04     1023.95     42.53 o
   2   8   6      402.17      387.83     35.55 o
   3   8   6       84.63       99.15     30.56 o
   4   8   6       33.58       35.46     35.03 o
   5   8   6     2581.13     2779.88     65.45 o
   6   8   6     1397.03     1287.64     47.38 o
   7   8   6      120.32      218.24     61.02 o
   8   8   6        7.00      -40.32     65.57 o
 -10   9   6       65.71      145.81     40.64 o
  -9   9   6        6.69       97.48     38.69 o
  -8   9   6      644.87      652.77     37.47 o
  -7   9   6     1473.37     1468.23     72.39 o
  -6   9   6        0.99       39.77     56.05 o
  -5   9   6     2423.55     2383.37    119.66 o
  -4   9   6     1764.43     1724.15    107.41 o
  -3   9   6      114.19      131.16     25.04 o
  -2   9   6        2.02       14.21     27.04 o
  -1   9   6     3402.13     3563.75     98.07 o
   0   9   6     8449.12     8249.17    321.24 o
   1   9   6      532.30      560.27     29.50 o
   2   9   6      243.01      257.56     32.59 o
   3   9   6      202.44      196.95     29.21 o
   4   9   6      719.18      831.32     48.73 o
   5   9   6      698.31      897.23     62.58 o
   6   9   6      323.24      335.37     45.71 o
   7   9   6     1023.60      980.51     50.97 o
   8   9   6       21.67      -46.90     69.16 o
  -9  10   6     1011.06      896.33     38.41 o
  -8  10   6     1642.11     1662.05    111.27 o
  -7  10   6      321.33      365.38     45.38 o
  -6  10   6       80.87       64.75     96.02 o
  -5  10   6       18.67       40.78     34.30 o
  -4  10   6      903.80      839.46     69.75 o
  -3  10   6      169.38      251.78     29.47 o
  -2  10   6     3220.93     3256.17     77.58 o
  -1  10   6     3596.44     3522.97     42.10 o
   0  10   6     1216.35     1247.43     40.38 o
   1  10   6        1.55        9.91     28.42 o
   2  10   6      516.53      530.65     39.51 o
   3  10   6     3556.19     3572.09    241.90 o
   4  10   6     2250.56     2127.93     61.44 o
   5  10   6       93.80      166.43     45.35 o
   6  10   6      309.62      459.44     66.28 o
   7  10   6       22.24       22.02     50.01 o
  -7  11   6       89.11      129.15     37.85 o
  -6  11   6      308.65      309.30     76.45 o
  -5  11   6     1091.52     1038.08     38.22 o
  -4  11   6     1242.05     1174.48     76.70 o
  -3  11   6      222.04      257.03     28.94 o
  -2  11   6        6.35       19.60     30.04 o
  -1  11   6       76.60      134.34     34.91 o
   0  11   6      236.85      237.00     35.52 o
   1  11   6       21.37       48.52     34.46 o
   2  11   6      901.17      906.25     39.19 o
   3  11   6      708.48      614.87     69.04 o
   4  11   6      166.41      206.03     63.41 o
   5  11   6      145.41      218.60     47.50 o
   6  11   6      861.44      997.50     72.63 o
  -6  12   6      175.00      180.17     35.49 o
  -5  12   6      326.05      359.00     45.54 o
  -4  12   6      470.34      373.90     32.22 o
  -3  12   6      571.40      615.11     45.64 o
  -2  12   6      649.11      659.86     38.66 o
  -1  12   6      459.66      420.26     33.52 o
   0  12   6      409.62      401.42     33.62 o
   1  12   6      414.02      433.06     34.52 o
   2  12   6      150.81      156.83     34.82 o
   3  12   6       64.50       83.60     44.32 o
   4  12   6        0.74       76.10     68.92 o
  -3  13   6      148.08      212.22     41.26 o
  -2  13   6      362.55      380.51     60.42 o
  -1  13   6     1494.87     1324.99     70.81 o
   0  13   6     2143.71     2092.52    103.61 o
   1  13   6      688.29      621.65     42.38 o
 -13   1   7        6.90      -12.22     34.48 o
 -12   1   7      314.10      323.39     29.27 o
 -11   1   7      468.25      483.14     31.58 o
 -10   1   7      276.13      353.18     30.02 o
  -9   1   7       67.66      155.18     27.70 o
  -8   1   7     2231.05     2301.02     33.09 o
  -7   1   7    10189.17    10358.36     99.79 o
  -6   1   7     3367.14     3479.66     64.84 o
  -5   1   7     1905.66     1973.18     58.64 o
  -4   1   7      665.49      602.80     22.79 o
  -3   1   7     1312.18     1392.97     28.82 o
  -2   1   7     1349.63     1345.18     30.84 o
  -1   1   7    10139.19    10235.85     48.66 o
   0   1   7    42628.41    41836.70    579.88 o
   1   1   7     7788.20     7355.72     63.99 o
   2   1   7     2507.44     2543.70     65.09 o
   3   1   7     4557.39     4404.86     75.08 o
   4   1   7    11393.76    11043.66    165.46 o
   5   1   7    10475.00     9700.37    186.81 o
   6   1   7      573.44      556.65     39.97 o
   7   1   7      984.42      901.27     60.78 o
   8   1   7      120.40      167.10     45.53 o
   9   1   7       58.48       87.50     37.81 o
  10   1   7       32.59        9.94     37.36 o
  11   1   7     1027.98      967.50     44.62 o
 -13   2   7      347.24      369.61     33.48 o
 -12   2   7     1532.20     1434.76     42.72 o
 -11   2   7     7448.80     7159.87     64.13 o
 -10   2   7    13796.03    13796.41    128.70 o
  -9   2   7     2642.53     2752.82     33.32 o
  -8   2   7      625.53      672.66     29.10 o
  -7   2   7     4399.83     4580.37     45.13 o
  -6   2   7    12576.13    12635.62     59.41 o
  -5   2   7     3066.66     2966.48     32.73 o
  -4   2   7    10899.91    10661.89     90.80 o
  -3   2   7    33840.93    32907.21    405.80 o
  -2   2   7     8203.19     8476.12    285.41 o
  -1   2   7     2538.17     2623.60     45.15 o
   0   2   7     9149.38     8698.69     90.44 o
   1   2   7    62366.39    60566.73   1163.99 o
   2   2   7    30411.58    30633.61    496.54 o
   3   2   7        6.22      165.57     29.28 o
   4   2   7      576.18      556.41     39.23 o
   5   2   7     5633.85     5227.05    217.54 o
   6   2   7     2462.79     2334.35     94.15 o
   7   2   7      613.88      590.83     33.51 o
   8   2   7     5248.09     5104.60    164.69 o
   9   2   7     1369.21     1362.91     60.66 o
  10   2   7       50.29       85.14     37.46 o
 -12   3   7     1021.34      945.74     40.02 o
 -11   3   7     1416.88     1492.46     57.66 o
 -10   3   7      136.34      216.48     31.39 o
  -9   3   7      262.76      261.91     26.37 o
  -8   3   7       15.47       50.12     24.69 o
  -7   3   7      687.03      750.30     25.57 o
  -6   3   7        9.49       37.76     23.37 o
  -5   3   7    13293.55    13384.83    233.78 o
  -4   3   7    18082.65    17639.67    424.19 o
  -3   3   7      464.42      433.85     25.21 o
  -2   3   7     1200.60     1273.64     38.02 o
  -1   3   7    32397.91    33077.02    609.40 o
   0   3   7    69274.17    68322.91   1362.30 o
   1   3   7    11643.28    11223.10    235.63 o
   2   3   7      119.60      170.82     76.27 o
   3   3   7      196.76      187.74     28.97 o
   4   3   7     6746.91     6712.96     60.32 o
   5   3   7     9572.93     9200.91    465.45 o
   6   3   7       10.11       15.03     33.62 o
   7   3   7     3799.74     3592.38     89.66 o
   8   3   7     1525.08     1390.81     35.58 o
   9   3   7       71.17       61.24     35.93 o
  10   3   7        3.15      -32.77     32.77 o
 -12   4   7        0.29       32.21     38.40 o
 -11   4   7      269.79      289.90     27.90 o
 -10   4   7     1017.87     1061.78     31.12 o
  -9   4   7      322.80      416.95     46.04 o
  -8   4   7       67.23       90.08     26.07 o
  -7   4   7     5507.52     5465.98     46.38 o
  -6   4   7    13274.53    12083.38   2009.61 o
  -5   4   7     8019.96     7976.88    198.05 o
  -4   4   7     1296.99     1348.66     42.58 o
  -3   4   7     1746.18     1706.98     69.72 o
  -2   4   7      485.76      447.67     27.46 o
  -1   4   7     7551.22     7580.84    190.30 o
   0   4   7      317.37      419.84     52.34 o
   1   4   7     4268.31     4164.65    184.38 o
   2   4   7     4546.12     4447.80    125.06 o
   3   4   7     2120.12     2283.05    125.81 o
   4   4   7     1732.78     1793.74     43.70 o
   5   4   7     8555.33     8040.47    462.45 o
   6   4   7    10395.70     9782.58    392.64 o
   7   4   7     2047.89     2044.84     56.19 o
   8   4   7      311.09      406.98     44.37 o
   9   4   7      561.14      539.13     41.10 o
  10   4   7     1039.50     1054.82     48.11 o
 -12   5   7      168.91      283.26     48.71 o
 -11   5   7        0.02      -36.37     36.37 o
 -10   5   7      240.43      203.68     44.38 o
  -9   5   7     1120.93     1114.21     30.66 o
  -8   5   7     4528.75     4451.48     64.97 o
  -7   5   7     9846.57     9756.23    194.61 o
  -6   5   7     7656.74     7581.05    239.08 o
  -5   5   7    11536.04    11162.35    412.47 o
  -4   5   7    18113.68    17867.03    792.98 o
  -3   5   7    13051.98    12971.61    477.46 o
  -2   5   7    10390.25    10373.64    205.32 o
  -1   5   7     2375.68     2297.26     51.12 o
   0   5   7       25.90       49.06     30.16 o
   1   5   7      252.48      218.75     24.12 o
   2   5   7      780.45      820.13     28.94 o
   3   5   7     1262.42     1281.94     35.74 o
   4   5   7     4532.44     4428.38     48.66 o
   5   5   7     7200.69     6707.19    523.52 o
   6   5   7     1824.01     1843.54     84.83 o
   7   5   7       91.72      148.81     37.98 o
   8   5   7      700.48      614.42     42.08 o
   9   5   7      189.80      145.35     57.68 o
  10   5   7        1.69       55.60     42.30 o
 -11   6   7      544.95      581.28     58.33 o
 -10   6   7      240.16      255.54     35.38 o
  -9   6   7      104.13       74.80     33.79 o
  -8   6   7     1620.08     1721.37     43.95 o
  -7   6   7      692.98      763.21     33.11 o
  -6   6   7      282.06      285.89     25.83 o
  -5   6   7      100.12      109.88     26.98 o
  -4   6   7     6056.41     6103.26    233.52 o
  -3   6   7    11749.66    11683.44    408.30 o
  -2   6   7      907.61      911.55     31.17 o
  -1   6   7      573.99      573.77     36.17 o
   0   6   7      266.71      272.58     27.64 o
   1   6   7     5031.26     5004.40    173.37 o
   2   6   7       10.95       -0.95     25.59 o
   3   6   7     4459.57     4733.85     54.62 o
   4   6   7     1467.84     1561.43     47.27 o
   5   6   7      126.01       98.21     30.75 o
   6   6   7      211.98      216.60     36.96 o
   7   6   7     1027.71     1051.65     37.80 o
   8   6   7     2635.57     2380.02     70.95 o
   9   6   7      833.36      807.98     50.37 o
 -11   7   7      516.40      510.69     47.62 o
 -10   7   7      200.78      242.14     37.41 o
  -9   7   7     1182.29     1261.82     45.33 o
  -8   7   7        1.36       65.99     27.66 o
  -7   7   7      703.32      777.17     35.64 o
  -6   7   7        4.89       10.24     25.63 o
  -5   7   7     3785.52     3680.62    161.21 o
  -4   7   7     2835.98     2776.26    115.66 o
  -3   7   7     1490.80     1429.17     52.27 o
  -2   7   7     1562.70     1467.70     36.23 o
  -1   7   7     1455.99     1504.99     38.34 o
   0   7   7     2777.64     2737.03    133.68 o
   1   7   7      459.65      492.83     27.97 o
   2   7   7     3628.20     3770.26    191.53 o
   3   7   7     3352.88     3328.64    201.57 o
   4   7   7      423.58      492.39     44.47 o
   5   7   7     1957.62     1819.59    133.90 o
   6   7   7      271.66      240.63     35.43 o
   7   7   7     1435.43     1241.94     63.29 o
   8   7   7       29.22       14.84     64.61 o
   9   7   7      679.23      721.35     71.43 o
 -10   8   7       14.00      108.95     37.74 o
  -9   8   7       17.98       28.57     42.89 o
  -8   8   7      219.79      195.11     41.63 o
  -7   8   7      304.73      467.93     49.53 o
  -6   8   7     3518.93     3619.10     66.42 o
  -5   8   7     3613.70     3626.82    161.15 o
  -4   8   7      560.93      570.81     46.68 o
  -3   8   7      251.53      319.64     29.72 o
  -2   8   7     3466.73     3543.87     69.61 o
  -1   8   7    12798.13    12610.40    251.09 o
   0   8   7      959.10      959.37     33.89 o
   1   8   7     1314.78     1358.41     76.52 o
   2   8   7      328.07      377.74     32.88 o
   3   8   7      288.00      265.55     32.43 o
   4   8   7        1.26       63.00     36.13 o
   5   8   7     2341.38     2409.84    134.88 o
   6   8   7     5099.32     4964.04     63.65 o
   7   8   7     1262.13     1024.54     49.77 o
   8   8   7      183.20      268.85     67.60 o
 -10   9   7       48.41       51.09     71.07 o
  -9   9   7      946.42      836.88     35.99 o
  -8   9   7     1131.73     1214.82     39.77 o
  -7   9   7     1457.09     1496.43    178.99 o
  -6   9   7     2262.50     2160.17     70.06 o
  -5   9   7     5170.82     4998.32    263.38 o
  -4   9   7     5525.12     5024.58    333.06 o
  -3   9   7     3833.14     3791.60    175.63 o
  -2   9   7     2178.84     2253.58     38.45 o
  -1   9   7     1150.28     1155.45     57.30 o
   0   9   7     1010.44     1049.46     44.01 o
   1   9   7      331.89      357.49     33.18 o
   2   9   7      646.03      654.97     59.30 o
   3   9   7      962.07     1023.75    102.95 o
   4   9   7      348.92      353.81     46.62 o
   5   9   7      206.78      211.30     59.82 o
   6   9   7      502.52      456.45     47.38 o
   7   9   7      834.13      831.19     70.71 o
  -8  10   7     1405.36     1439.07     43.09 o
  -7  10   7     1199.96     1103.28     77.47 o
  -6  10   7      755.72      904.35     46.27 o
  -5  10   7     1002.97      982.94     74.21 o
  -4  10   7      804.10      817.26     61.00 o
  -3  10   7      254.44      251.95     29.68 o
  -2  10   7        3.62        1.24     34.30 o
  -1  10   7      474.59      520.55     30.86 o
   0  10   7      396.20      372.52     34.38 o
   1  10   7      100.62      135.60     29.21 o
   2  10   7      846.28      878.21     39.51 o
   3  10   7     2559.32     2372.70    185.57 o
   4  10   7     1435.90     1191.73     93.92 o
   5  10   7      634.59      594.17     47.38 o
   6  10   7      192.97      181.62     48.82 o
  -7  11   7      190.76      176.33     49.41 o
  -6  11   7       25.59      114.77     75.56 o
  -5  11   7       59.31      103.44     30.68 o
  -4  11   7        2.76       60.50     29.06 o
  -3  11   7     1890.14     1867.78     84.03 o
  -2  11   7     3116.53     3029.42     40.60 o
  -1  11   7     1089.91     1035.21     51.23 o
   0  11   7      653.55      618.37     37.26 o
   1  11   7     1298.22     1313.57     41.97 o
   2  11   7     3019.80     3111.52    187.91 o
   3  11   7     1962.62     1903.10    116.53 o
   4  11   7       53.37       38.01     57.37 o
   5  11   7       13.54      -46.66     47.14 o
  -6  12   7       19.55      -18.43     67.96 o
  -5  12   7      130.40      116.07     39.79 o
  -4  12   7       36.23       91.58     33.15 o
  -3  12   7        4.37       16.94     29.38 o
  -2  12   7     1680.57     1751.82     43.08 o
  -1  12   7     3669.21     3597.79    116.95 o
   0  12   7     1172.05     1172.42     51.61 o
   1  12   7       70.64       23.78     38.65 o
   2  12   7      302.85      421.51    103.69 o
   3  12   7     1504.71     1418.13    102.47 o
  -3  13   7       77.07      125.08     35.95 o
  -2  13   7      395.45      422.12     42.39 o
  -1  13   7      144.17       93.79     36.05 o
   0  13   7        1.44       24.63     41.16 o
   1  13   7       60.60       32.46     50.72 o
 -13   0   8      456.13      449.35     50.93 o
 -12   0   8      339.41      384.23     39.10 o
 -11   0   8      163.29      157.64     42.46 o
 -10   0   8       32.90       46.18     33.15 o
  -9   0   8      462.89      483.74     33.98 o
  -8   0   8    12194.11    11977.78    340.93 o
  -7   0   8     5892.34     6157.37    105.17 o
  -6   0   8       27.61       44.44     29.89 o
  -5   0   8     1031.97     1021.59     69.87 o
  -4   0   8     4247.38     4257.69    108.88 o
  -3   0   8     6457.29     6333.18     52.16 o
  -2   0   8     1354.81     1287.04     48.88 o
  -1   0   8    46658.80    46069.15    404.35 o
   0   0   8    16450.65    15862.68    108.88 o
   1   0   8      806.81      764.90     41.04 o
   2   0   8     3778.88     3595.15     69.87 o
   3   0   8    38152.77    37839.33    161.76 o
   4   0   8    35091.70    33095.92    145.13 o
   5   0   8     7120.57     7170.45     83.87 o
   6   0   8      377.73      374.97     53.60 o
   7   0   8      760.18      761.07     44.15 o
   8   0   8     3597.48     3397.02     73.58 o
   9   0   8     1049.76     1054.69     66.16 o
  10   0   8      927.03      875.94     71.31 o
 -13   1   8       11.48       41.01     30.80 o
 -12   1   8     1424.77     1347.82     36.09 o
 -11   1   8     4546.00     4485.16     39.23 o
 -10   1   8     3665.69     3716.28     38.22 o
  -9   1   8     1836.50     1843.24     31.86 o
  -8   1   8    11444.46    11388.78    192.78 o
  -7   1   8    21934.81    21793.44     86.13 o
  -6   1   8    14926.04    14627.09     52.95 o
  -5   1   8      790.04      804.28     24.71 o
  -4   1   8      190.71      225.55     24.07 o
  -3   1   8     5944.79     6054.78     90.44 o
  -2   1   8     5838.95     5643.10     53.59 o
  -1   1   8     3519.09     3634.41     40.31 o
   0   1   8    26018.78    25128.14     83.03 o
   1   1   8    29467.90    29043.10    357.92 o
   2   1   8      480.65      492.23     53.96 o
   3   1   8      798.01      820.41     34.52 o
   4   1   8    11549.17    11057.87    296.85 o
   5   1   8    13430.83    12953.16    348.97 o
   6   1   8      983.33      958.40     64.19 o
   7   1   8      540.25      502.95     33.18 o
   8   1   8       30.19       52.43     39.94 o
   9   1   8      336.45      278.18     32.17 o
  10   1   8      172.96      204.89     44.12 o
 -13   2   8      622.67      718.58     39.47 o
 -12   2   8      658.55      643.93     40.31 o
 -11   2   8      159.07      181.05     28.01 o
 -10   2   8      107.48      121.71     39.46 o
  -9   2   8       55.76       96.93     27.68 o
  -8   2   8      355.40      390.80     23.60 o
  -7   2   8      266.18      256.74     23.05 o
  -6   2   8     2994.35     2844.84     32.00 o
  -5   2   8     7268.99     7123.94     80.67 o
  -4   2   8     4480.41     4440.54     34.27 o
  -3   2   8     4163.33     4366.36    123.28 o
  -2   2   8     9609.49     9505.06    132.64 o
  -1   2   8    14309.75    13874.47    276.49 o
   0   2   8     3319.18     3102.54     52.41 o
   1   2   8     1033.84     1093.78     45.94 o
   2   2   8      775.93      829.75     44.27 o
   3   2   8     1035.67     1022.06     95.06 o
   4   2   8      159.14      174.26     38.38 o
   5   2   8        2.16       17.29     31.40 o
   6   2   8     2236.20     1957.49     53.06 o
   7   2   8      214.35      221.34     48.70 o
   8   2   8       32.67      137.58     82.01 o
   9   2   8       53.15       34.93     71.21 o
  10   2   8      164.57      155.87     39.16 o
 -12   3   8      498.41      513.48     35.02 o
 -11   3   8     1658.57     1713.06     35.59 o
 -10   3   8      693.82      697.24     27.94 o
  -9   3   8      429.10      405.94     23.70 o
  -8   3   8     1815.33     1831.45     36.84 o
  -7   3   8     2165.27     2198.92     37.08 o
  -6   3   8      583.17      610.04     27.89 o
  -5   3   8     1151.15     1235.16     64.67 o
  -4   3   8     2276.85     2227.44     94.57 o
  -3   3   8     2107.54     2065.71     58.26 o
  -2   3   8     1501.14     1505.64     46.19 o
  -1   3   8    12382.35    12410.44    317.84 o
   0   3   8    17573.90    17292.54    434.92 o
   1   3   8     8068.78     7515.39    287.03 o
   2   3   8      408.26      413.90     38.45 o
   3   3   8      241.25      255.30     27.36 o
   4   3   8      497.36      511.61     40.11 o
   5   3   8     1795.09     1727.10    112.92 o
   6   3   8      447.93      467.18     32.57 o
   7   3   8     3093.74     2907.41    115.82 o
   8   3   8     1457.51     1417.55     42.60 o
   9   3   8      221.06      185.76     41.61 o
  10   3   8      691.23      651.66     42.38 o
 -12   4   8        0.90        0.25     36.92 o
 -11   4   8      305.90      354.05     30.62 o
 -10   4   8      380.89      409.70     31.90 o
  -9   4   8      500.60      478.59     40.44 o
  -8   4   8     5938.21     5852.82    118.71 o
  -7   4   8     4810.33     4861.08    146.57 o
  -6   4   8       98.43      137.48     67.52 o
  -5   4   8        8.97       40.77     29.92 o
  -4   4   8     8643.71     8541.47    162.58 o
  -3   4   8    18043.84    17320.90    877.69 o
  -2   4   8       25.08        3.16     43.59 o
  -1   4   8     6542.55     6354.50    103.71 o
   0   4   8     1613.96     1562.25     38.57 o
   1   4   8     1286.84     1305.07     34.56 o
   2   4   8      383.81      448.15     38.82 o
   3   4   8    11546.29    11624.92    100.62 o
   4   4   8    12028.54    11935.92    295.23 o
   5   4   8     1071.85     1066.58    101.12 o
   6   4   8      104.56      116.96     32.70 o
   7   4   8      435.63      426.73     61.78 o
   8   4   8     2381.90     2418.57     62.06 o
   9   4   8      829.51      821.88     37.26 o
  10   4   8      251.54      242.99     47.19 o
 -12   5   8      406.76      457.25     49.83 o
 -11   5   8     1217.93     1303.04     42.10 o
 -10   5   8      246.88      274.74     32.55 o
  -9   5   8       14.46       50.39     31.08 o
  -8   5   8     1329.98     1371.53     38.41 o
  -7   5   8     8595.48     8688.27    174.14 o
  -6   5   8     3575.35     3583.57    115.68 o
  -5   5   8       74.48      110.08     30.18 o
  -4   5   8      183.90      186.54     27.25 o
  -3   5   8     4207.44     4176.01    242.99 o
  -2   5   8    10903.32    11069.35    412.00 o
  -1   5   8      487.59      529.48     23.22 o
   0   5   8     8933.04     8982.18    227.48 o
   1   5   8     6339.65     6415.10    286.19 o
   2   5   8      646.95      747.97     41.24 o
   3   5   8      983.90      923.38     71.61 o
   4   5   8     3075.10     3021.41     43.16 o
   5   5   8     8401.18     8195.02    155.96 o
   6   5   8      436.04      440.57     33.45 o
   7   5   8      629.34      619.08     38.29 o
   8   5   8       26.77       45.12     38.73 o
   9   5   8     1157.64     1143.42     49.18 o
 -11   6   8      702.69      760.29     40.80 o
 -10   6   8        1.08       55.22     47.26 o
  -9   6   8      129.46      189.52     31.22 o
  -8   6   8       43.75       73.71     28.65 o
  -7   6   8      270.11      222.65     34.02 o
  -6   6   8     5768.28     5624.91    211.86 o
  -5   6   8    12372.81    11854.06    468.55 o
  -4   6   8    10150.37     9795.31    309.47 o
  -3   6   8     4609.95     4525.21    187.50 o
  -2   6   8    19594.46    19191.80    792.78 o
  -1   6   8    18440.09    18779.75    546.29 o
   0   6   8     7772.59     7927.88    388.06 o
   1   6   8        4.87       26.49     23.07 o
   2   6   8       10.88       35.09     30.30 o
   3   6   8     1503.38     1533.48     37.69 o
   4   6   8     1223.75     1190.28     45.94 o
   5   6   8      785.78      895.77     56.23 o
   6   6   8     4614.16     4593.47    244.89 o
   7   6   8     2020.84     1986.70     44.99 o
   8   6   8        7.28       -6.43     45.90 o
   9   6   8        0.54      142.74     67.48 o
 -11   7   8       44.82      100.74     39.71 o
 -10   7   8       30.94       98.72     70.65 o
  -9   7   8        8.47       -2.16     42.17 o
  -8   7   8       23.99       31.09     29.77 o
  -7   7   8     1678.09     1531.49     31.63 o
  -6   7   8     1634.88     1672.36     83.95 o
  -5   7   8     2164.21     2200.68     90.30 o
  -4   7   8     2614.94     2509.80    121.32 o
  -3   7   8     4687.07     4627.15    219.48 o
  -2   7   8     6497.52     6194.69    269.28 o
  -1   7   8     7197.58     7403.75    135.14 o
   0   7   8     1889.70     1954.21     36.26 o
   1   7   8      543.66      560.31     55.61 o
   2   7   8       98.93      168.10     30.96 o
   3   7   8       53.63       66.31     26.57 o
   4   7   8      240.84      286.99     32.47 o
   5   7   8      635.76      857.66    103.97 o
   6   7   8     1424.12     1383.29     44.91 o
   7   7   8     1680.83     1804.96    110.62 o
   8   7   8     1723.17     1689.06     53.24 o
 -10   8   8      301.30      347.97     39.35 o
  -9   8   8        2.10       19.22     35.93 o
  -8   8   8      350.87      411.56     35.37 o
  -7   8   8      815.99      799.77     28.56 o
  -6   8   8      253.25      239.98     24.53 o
  -5   8   8      939.32      954.46     56.48 o
  -4   8   8     5546.41     5310.41    275.21 o
  -3   8   8     6719.57     6653.04    282.62 o
  -2   8   8     4853.26     4675.89    174.46 o
  -1   8   8      619.39      623.94     27.38 o
   0   8   8     2449.96     2456.11     61.76 o
   1   8   8     5084.42     5236.98    259.89 o
   2   8   8     1665.27     1646.94    102.77 o
   3   8   8      118.07      115.44     32.30 o
   4   8   8      158.48      235.22     35.89 o
   5   8   8        8.75       54.37     45.39 o
   6   8   8       23.56       56.47     58.51 o
   7   8   8      137.08      121.68     44.87 o
   8   8   8      581.34      432.05     50.01 o
  -9   9   8     2597.71     2512.84    239.29 o
  -8   9   8     1045.09     1042.21     42.47 o
  -7   9   8       28.17      -35.15     35.15 o
  -6   9   8      542.97      557.09     50.78 o
  -5   9   8     2911.65     2877.15    184.47 o
  -4   9   8     2037.47     1876.34    126.65 o
  -3   9   8      160.31      174.28     25.83 o
  -2   9   8     2611.36     2535.37     33.92 o
  -1   9   8      492.85      445.24     34.44 o
   0   9   8       71.25       87.61     28.31 o
   1   9   8      373.39      455.36     39.12 o
   2   9   8     2586.74     2582.48    137.64 o
   3   9   8     4359.62     4289.04    242.26 o
   4   9   8       71.59      106.12     46.63 o
   5   9   8      106.50       80.28     46.62 o
   6   9   8      199.97      309.89     65.21 o
   7   9   8      738.63      759.64     52.88 o
  -8  10   8        0.86      106.26     47.25 o
  -7  10   8      106.10      251.67     35.94 o
  -6  10   8     1844.14     1826.95     57.08 o
  -5  10   8     2525.38     2489.83    149.74 o
  -4  10   8       57.66       92.31     27.49 o
  -3  10   8        2.50       38.47     29.15 o
  -2  10   8      624.03      644.70     67.78 o
  -1  10   8     1975.71     2046.19    133.96 o
   0  10   8       41.89      112.06     33.43 o
   1  10   8     1976.19     2075.83    118.37 o
   2  10   8     1406.48     1409.52    110.36 o
   3  10   8        0.28        7.30     35.75 o
   4  10   8       44.91       84.05     38.81 o
   5  10   8      857.04      878.33     51.93 o
   6  10   8     1675.73     1713.11     75.86 o
  -7  11   8      113.64      130.35     69.87 o
  -6  11   8      147.10      137.58     35.11 o
  -5  11   8       49.37       71.00     29.51 o
  -4  11   8       41.09       53.13     40.74 o
  -3  11   8      422.90      418.05     38.60 o
  -2  11   8     1665.42     1665.78     40.96 o
  -1  11   8      877.93      812.38     31.25 o
   0  11   8       80.98      107.91     35.87 o
   1  11   8       56.26       23.51     36.33 o
   2  11   8      296.11      364.81     34.27 o
   3  11   8      518.52      543.90     59.54 o
   4  11   8        0.12       33.79     55.01 o
   5  11   8      306.91      422.83     70.11 o
  -5  12   8       34.93      100.83     33.34 o
  -4  12   8      162.11      159.33     30.72 o
  -3  12   8      381.46      332.43     30.94 o
  -2  12   8      187.92      285.60     39.20 o
  -1  12   8      300.86      308.98     38.51 o
   0  12   8      375.68      447.78     63.01 o
   1  12   8      483.47      515.90     40.44 o
   2  12   8      309.58      298.95     40.41 o
   3  12   8      276.06      205.23     39.73 o
 -13   1   9       23.62        8.34     31.42 o
 -12   1   9      249.05      223.45     30.72 o
 -11   1   9     1015.16      975.16     28.65 o
 -10   1   9        1.05       23.59     25.94 o
  -9   1   9      822.45      801.76     42.12 o
  -8   1   9      441.01      502.36     25.98 o
  -7   1   9       86.07      126.07     27.07 o
  -6   1   9      242.25      279.34     24.75 o
  -5   1   9     4588.76     4534.31     61.48 o
  -4   1   9    15512.96    15573.31    150.85 o
  -3   1   9     1148.44     1058.99     42.74 o
  -2   1   9     1095.02     1137.62     24.03 o
  -1   1   9      851.34      937.17     40.10 o
   0   1   9     4785.75     4502.12     40.18 o
   1   1   9      261.56      202.84     31.90 o
   2   1   9     3933.02     3806.53     44.94 o
   3   1   9    10789.60    10759.50     97.99 o
   4   1   9      659.34      624.57     59.40 o
   5   1   9      141.80      166.93     46.79 o
   6   1   9     2394.08     2255.65    119.87 o
   7   1   9     4705.47     4362.20    175.44 o
   8   1   9     2073.68     2008.82     95.87 o
   9   1   9       63.40       69.64     36.56 o
  10   1   9       40.15       93.30     34.42 o
 -12   2   9      773.44      805.95     33.43 o
 -11   2   9      496.79      535.73     28.53 o
 -10   2   9      844.21      889.71     39.38 o
  -9   2   9     5845.31     5783.95     96.03 o
  -8   2   9    22941.61    22892.86    255.23 o
  -7   2   9    25361.48    25346.68    234.99 o
  -6   2   9     4547.89     4516.95     62.47 o
  -5   2   9     4775.78     4788.17    102.84 o
  -4   2   9    23725.80    23567.82    333.91 o
  -3   2   9    27600.14    27183.34    320.22 o
  -2   2   9     3131.88     3220.69     58.03 o
  -1   2   9    15307.03    15105.29    291.90 o
   0   2   9    14010.73    13885.12    316.96 o
   1   2   9       87.68      147.36     39.87 o
   2   2   9      112.37       92.97     38.17 o
   3   2   9    17275.38    16849.98    161.94 o
   4   2   9    23692.49    22898.92    260.77 o
   5   2   9     7308.33     6899.93    282.74 o
   6   2   9       55.15      107.76     31.49 o
   7   2   9       73.18       86.82     33.03 o
   8   2   9     2149.92     1974.46    106.27 o
   9   2   9      373.58      354.04     33.41 o
  10   2   9      517.03      442.12     61.40 o
 -12   3   9      106.49      144.55     35.26 o
 -11   3   9        0.11       30.54     32.37 o
 -10   3   9     1110.61     1075.94     30.44 o
  -9   3   9     4066.95     4124.67     69.58 o
  -8   3   9     2770.04     2829.76     39.97 o
  -7   3   9      151.17      146.40     23.74 o
  -6   3   9      783.02      805.55     34.14 o
  -5   3   9     1219.54     1202.18     40.51 o
  -4   3   9     2718.57     2485.43    242.22 o
  -3   3   9      663.57      614.48     29.84 o
  -2   3   9    15017.57    14831.80    337.09 o
  -1   3   9     5940.49     5754.07    157.62 o
   0   3   9       26.21       67.71     29.21 o
   1   3   9     1219.67     1374.08    121.44 o
   2   3   9    18124.81    18567.35     83.67 o
   3   3   9    18790.61    18915.54     83.91 o
   4   3   9      944.96     1022.64     36.56 o
   5   3   9      307.27      318.21     42.74 o
   6   3   9      152.37      199.17     27.79 o
   7   3   9     4842.93     4624.99    267.72 o
   8   3   9     1857.97     1811.99    105.77 o
   9   3   9      238.36      246.51     38.54 o
 -12   4   9      157.90      230.20     37.85 o
 -11   4   9        2.19       13.14     29.77 o
 -10   4   9       60.67       82.31     27.69 o
  -9   4   9      154.50      184.48     26.28 o
  -8   4   9     1210.21     1232.79     46.02 o
  -7   4   9      926.12      946.78     24.71 o
  -6   4   9      985.92     1044.27     58.32 o
  -5   4   9     1920.60     1895.48     40.31 o
  -4   4   9     4119.37     3936.69    223.42 o
  -3   4   9    15461.18    14964.61    583.87 o
  -2   4   9     3788.88     3596.31    137.70 o
  -1   4   9       14.97        3.08     29.24 o
   0   4   9     1604.41     1686.50     77.05 o
   1   4   9     4481.73     4275.97    151.12 o
   2   4   9     5816.41     5487.89    223.43 o
   3   4   9       29.08      145.92    116.95 o
   4   4   9     2433.38     2422.79     41.91 o
   5   4   9       88.26      111.57     30.91 o
   6   4   9       24.36       35.86     32.23 o
   7   4   9      464.01      458.22     31.38 o
   8   4   9     1327.02     1322.59     47.66 o
   9   4   9      911.15      918.30     52.09 o
 -12   5   9     2016.35     1756.58     59.34 o
 -11   5   9     2950.81     2941.05     43.99 o
 -10   5   9     2156.66     2232.63    128.23 o
  -9   5   9     1088.10     1150.10     34.03 o
  -8   5   9      888.96      952.22     39.78 o
  -7   5   9       92.49       99.50     49.93 o
  -6   5   9     3611.64     3489.25    159.11 o
  -5   5   9     1608.68     1609.06     82.64 o
  -4   5   9     9733.16     9521.80    341.33 o
  -3   5   9    13243.99    12894.46    468.33 o
  -2   5   9    13022.89    12439.76    520.80 o
  -1   5   9    16862.59    16434.87    510.61 o
   0   5   9    19980.79    20527.60    631.37 o
   1   5   9     6840.66     6750.00    253.61 o
   2   5   9     2378.68     2325.51     73.90 o
   3   5   9       16.74       46.02     31.30 o
   4   5   9      108.80       98.44     31.29 o
   5   5   9       13.33       47.49     30.95 o
   6   5   9     1552.64     1430.18     68.94 o
   7   5   9     1539.01     1423.61     77.32 o
   8   5   9      899.69      777.10     43.55 o
   9   5   9      838.59      772.89     52.38 o
 -11   6   9        9.62       58.11     72.39 o
 -10   6   9       16.36       -6.25     40.88 o
  -9   6   9       49.15       25.05     36.45 o
  -8   6   9     1324.16     1405.86     76.28 o
  -7   6   9     1220.37     1176.86     41.74 o
  -6   6   9     1250.10     1202.57     51.19 o
  -5   6   9     3248.31     3007.96    156.06 o
  -4   6   9     1478.37     1388.52     74.81 o
  -3   6   9      637.71      602.02     50.15 o
  -2   6   9     2067.29     2121.72     81.97 o
  -1   6   9     5753.28     5875.61    136.81 o
   0   6   9     4018.12     4091.01    107.29 o
   1   6   9        3.17       66.14     23.25 o
   2   6   9       32.62       53.09     30.80 o
   3   6   9     1386.17     1464.09    105.05 o
   4   6   9     1845.73     1962.13     45.20 o
   5   6   9      141.18      187.60     62.40 o
   6   6   9      626.59      691.87     49.34 o
   7   6   9      427.08      419.55     39.68 o
   8   6   9       71.52      121.00     43.00 o
 -11   7   9       29.48      -13.84     40.92 o
 -10   7   9      279.58      364.83     46.00 o
  -9   7   9     1619.81     1648.14     39.15 o
  -8   7   9       73.36      111.31     28.21 o
  -7   7   9      981.11      971.27     51.48 o
  -6   7   9      492.14      554.14     46.37 o
  -5   7   9      207.67      238.75     25.94 o
  -4   7   9     1157.44     1254.47     79.34 o
  -3   7   9        4.85        6.43     24.33 o
  -2   7   9     5900.47     6012.54    142.09 o
  -1   7   9     2267.96     2311.89     54.41 o
   0   7   9     2138.88     2179.66     78.59 o
   1   7   9      440.88      365.99     31.19 o
   2   7   9     2282.99     2261.47    132.46 o
   3   7   9     1763.61     1837.53     46.05 o
   4   7   9      289.94      333.54     40.76 o
   5   7   9     2288.36     2349.25     55.34 o
   6   7   9       20.17      -12.07     34.68 o
   7   7   9      662.77      727.07     40.86 o
   8   7   9       27.07      121.92     66.64 o
 -10   8   9      597.56      640.09     35.99 o
  -9   8   9      491.06      625.56     46.14 o
  -8   8   9        7.47      -33.11     33.11 o
  -7   8   9       13.22       50.20     32.93 o
  -6   8   9      552.42      479.49     42.47 o
  -5   8   9      579.87      594.40     30.84 o
  -4   8   9      995.02      994.10     76.47 o
  -3   8   9     3604.83     3575.80    200.36 o
  -2   8   9      379.81      360.80     28.53 o
  -1   8   9       26.05       66.94     27.60 o
   0   8   9      844.19      864.37     56.99 o
   1   8   9     5260.03     5373.22    178.04 o
   2   8   9     5650.19     5527.29    302.52 o
   3   8   9      466.62      471.23     63.35 o
   4   8   9      302.90      345.60     37.28 o
   5   8   9       23.81       69.42     41.34 o
   6   8   9      504.62      584.43     58.11 o
   7   8   9      119.28      152.79     66.64 o
  -9   9   9      903.91      953.70     42.90 o
  -8   9   9      277.88      354.12     68.80 o
  -7   9   9       19.22       29.60     35.49 o
  -6   9   9      597.43      603.87     36.44 o
  -5   9   9     1083.08     1049.34     69.07 o
  -4   9   9     1289.63     1230.84     90.15 o
  -3   9   9     2775.84     2678.32    118.66 o
  -2   9   9     6382.76     6373.86    187.17 o
  -1   9   9     6229.33     6272.54    174.78 o
   0   9   9     2977.39     2907.57    174.14 o
   1   9   9     1363.69     1413.36     57.09 o
   2   9   9     1444.66     1411.59     78.88 o
   3   9   9     1260.84     1256.17    100.76 o
   4   9   9       48.40       57.17     47.51 o
   5   9   9      274.07      304.75     41.36 o
   6   9   9      170.39      175.16     65.93 o
  -8  10   9      214.08      366.99     48.73 o
  -7  10   9      890.65      782.40     73.16 o
  -6  10   9     1497.87     1478.53     65.30 o
  -5  10   9     2100.03     1967.55    154.34 o
  -4  10   9     1426.91     1372.90     82.86 o
  -3  10   9      785.45      790.21     58.06 o
  -2  10   9     1450.10     1441.43     33.72 o
  -1  10   9     1013.67     1063.57     95.81 o
   0  10   9      185.54      225.42     35.45 o
   1  10   9        2.32       42.82     35.04 o
   2  10   9      108.50      117.93     36.02 o
   3  10   9       52.44       55.35     38.29 o
   4  10   9        1.45       22.33     49.56 o
   5  10   9      399.31      437.07     68.08 o
  -7  11   9      230.49      259.30     56.71 o
  -6  11   9      411.55      395.38     38.82 o
  -5  11   9       34.00       41.09     31.50 o
  -4  11   9      101.88       90.60     26.13 o
  -3  11   9       12.58       53.57     31.12 o
  -2  11   9      193.43      235.61     28.43 o
  -1  11   9        9.76       69.24     33.57 o
   0  11   9     1529.60     1450.12     70.87 o
   1  11   9     1756.66     1765.51     68.67 o
   2  11   9       15.77       20.20     32.33 o
   3  11   9      130.16      173.49     41.68 o
   4  11   9      827.00      832.27     49.06 o
  -5  12   9     1952.35     1804.40    139.23 o
  -4  12   9      359.88      391.34     35.30 o
  -3  12   9       16.17       15.01     33.89 o
  -2  12   9       39.89       73.86     30.24 o
  -1  12   9      233.70      220.52     34.45 o
   0  12   9      132.70      174.36     39.90 o
   1  12   9     1313.86     1206.59     66.03 o
   2  12   9     1279.97     1143.56     78.04 o
 -13   0  10       79.19       64.49     71.79 o
 -12   0  10      187.21      192.86     38.85 o
 -11   0  10       39.65       50.64     36.18 o
 -10   0  10     2614.49     2788.08     53.78 o
  -9   0  10       15.39       80.82     38.75 o
  -8   0  10     1059.71      905.23     70.71 o
  -7   0  10       25.06      -12.34     65.33 o
  -6   0  10     5347.10     5277.30     90.99 o
  -5   0  10    11198.00    10710.99     60.49 o
  -4   0  10     3336.50     3583.74     85.73 o
  -3   0  10     3244.24     3004.05     50.43 o
  -2   0  10      875.27      930.78     44.93 o
  -1   0  10     6959.04     6688.51    113.72 o
   0   0  10     8218.33     7888.93     85.55 o
   1   0  10     1400.33     1356.08     56.83 o
   2   0  10    16004.68    15482.33     98.47 o
   3   0  10     2430.94     2570.62     66.76 o
   4   0  10     4773.58     4842.84     52.37 o
   5   0  10     4004.19     4031.52    281.77 o
   6   0  10    10699.40    10097.95    577.42 o
   7   0  10     5701.02     5635.69    318.86 o
   8   0  10      255.60      340.00     93.74 o
   9   0  10       29.23       35.81     45.85 o
 -13   1  10       28.12       56.23     68.68 o
 -12   1  10      309.12      298.38     40.51 o
 -11   1  10      309.31      355.94     26.05 o
 -10   1  10      212.58      270.94     33.42 o
  -9   1  10     3376.07     3307.11     84.74 o
  -8   1  10     9415.00     9277.60     83.47 o
  -7   1  10     5770.48     5642.95     84.94 o
  -6   1  10     3527.18     3576.42     31.01 o
  -5   1  10    26755.12    26090.33     64.71 o
  -4   1  10    35697.61    35443.18    390.52 o
  -3   1  10    13584.39    13218.49    114.86 o
  -2   1  10     1191.95     1223.22     24.51 o
  -1   1  10      592.05      624.99     36.23 o
   0   1  10    17155.32    17246.83    136.84 o
   1   1  10     2108.53     1842.13     77.35 o
   2   1  10     6160.58     6036.09     75.68 o
   3   1  10     7921.35     7703.79    123.89 o
   4   1  10     4000.56     3833.74     50.73 o
   5   1  10      141.30       84.36     31.28 o
   6   1  10      288.64      272.05     39.93 o
   7   1  10     4050.82     3684.23    159.88 o
   8   1  10     3679.05     3499.00    182.92 o
   9   1  10        2.85       -7.92     37.45 o
 -12   2  10      749.89      691.30     32.17 o
 -11   2  10      722.92      728.78     32.63 o
 -10   2  10     2711.19     2711.59     38.72 o
  -9   2  10     1609.79     1683.16     53.69 o
  -8   2  10      516.74      586.62     29.16 o
  -7   2  10      718.63      684.01     29.13 o
  -6   2  10     1807.41     1851.69     30.97 o
  -5   2  10      526.36      495.11     28.27 o
  -4   2  10      146.50      151.67     24.71 o
  -3   2  10     5195.18     5523.90    137.06 o
  -2   2  10     6479.65     6517.86     74.46 o
  -1   2  10     2301.05     2281.93     73.81 o
   0   2  10     2029.28     1926.14     82.90 o
   1   2  10     5216.93     4988.96    211.72 o
   2   2  10     5132.41     5037.41     49.30 o
   3   2  10     2751.58     2898.71     54.44 o
   4   2  10       56.17       88.01     29.93 o
   5   2  10     1014.61      993.14     33.39 o
   6   2  10      419.35      436.19     40.35 o
   7   2  10        2.05       48.04     34.21 o
   8   2  10      192.78      268.23     36.21 o
   9   2  10      145.97      136.35     38.66 o
 -12   3  10      116.40      104.62     30.17 o
 -11   3  10       25.47       30.23     28.39 o
 -10   3  10        0.58       12.37     26.58 o
  -9   3  10     1328.36     1380.88     32.19 o
  -8   3  10     1439.93     1422.33     88.23 o
  -7   3  10      768.10      755.68     25.71 o
  -6   3  10     1493.04     1503.68     61.72 o
  -5   3  10     4122.47     4187.27    136.50 o
  -4   3  10     4733.31     4926.73     98.56 o
  -3   3  10     2037.71     1981.70     37.73 o
  -2   3  10      930.78      965.30     79.83 o
  -1   3  10      516.73      498.02     24.85 o
   0   3  10       71.95       81.47     29.68 o
   1   3  10      848.97      863.69     28.81 o
   2   3  10     5240.00     5550.90     54.73 o
   3   3  10     6362.51     6500.28     93.44 o
   4   3  10     2052.74     1944.79     70.89 o
   5   3  10      312.17      229.49     28.18 o
   6   3  10      690.14      662.67     66.28 o
   7   3  10     1791.50     1738.14    112.50 o
   8   3  10      175.68      213.11     32.13 o
   9   3  10       36.94       17.02     34.28 o
 -12   4  10      869.08      837.96     39.04 o
 -11   4  10      114.18      134.96     33.62 o
 -10   4  10        8.28       -0.04     26.53 o
  -9   4  10      156.34      173.62     26.65 o
  -8   4  10     2792.35     2671.11     53.50 o
  -7   4  10     1189.58     1224.27     51.83 o
  -6   4  10     3195.13     3185.05    118.52 o
  -5   4  10     8899.37     8802.22    392.16 o
  -4   4  10      200.95      196.23     23.68 o
  -3   4  10      508.34      570.33     43.20 o
  -2   4  10      849.45      928.46     56.60 o
  -1   4  10    11943.98    11437.92    341.58 o
   0   4  10    12081.64    11834.67    326.49 o
   1   4  10        3.63        8.92     26.57 o
   2   4  10     2199.50     2483.86    114.80 o
   3   4  10      334.14      427.61     56.95 o
   4   4  10     1326.48     1538.65     36.89 o
   5   4  10      176.06      219.82     67.06 o
   6   4  10     3591.44     3288.51    285.11 o
   7   4  10     2152.53     2128.73    138.98 o
   8   4  10       28.26       55.99     33.29 o
   9   4  10       15.03        6.34     39.44 o
 -12   5  10       34.06       -0.13     42.92 o
 -11   5  10      391.54      391.09     39.60 o
 -10   5  10        0.61       26.42     38.57 o
  -9   5  10     2029.61     2006.31     39.74 o
  -8   5  10     1622.70     1687.63     95.86 o
  -7   5  10      534.87      554.29     29.74 o
  -6   5  10       85.84       75.45     23.83 o
  -5   5  10     2311.17     2361.55    108.50 o
  -4   5  10    13415.77    13096.79    571.41 o
  -3   5  10     2701.24     2713.28     80.45 o
  -2   5  10      826.83      810.14     34.46 o
  -1   5  10      706.66      797.20     54.40 o
   0   5  10     8592.74     8908.64    297.13 o
   1   5  10     3999.41     3878.70    139.40 o
   2   5  10      419.15      434.82     40.84 o
   3   5  10     5750.36     5949.54    107.68 o
   4   5  10      204.02      202.47     38.89 o
   5   5  10     1661.82     1746.67     64.07 o
   6   5  10       41.45       60.71     34.01 o
   7   5  10     1260.82     1119.86     67.28 o
   8   5  10     1510.74     1465.54     48.42 o
 -11   6  10     2499.76     2237.83     40.01 o
 -10   6  10     4053.22     4070.43    102.31 o
  -9   6  10     5002.60     4944.59     95.16 o
  -8   6  10     1287.27     1385.85     80.96 o
  -7   6  10      832.67      764.62     48.44 o
  -6   6  10     2129.01     2097.40     90.16 o
  -5   6  10     1115.79     1094.90     93.32 o
  -4   6  10     1691.16     1587.97     65.39 o
  -3   6  10     4011.93     3975.31    275.40 o
  -2   6  10    13615.34    13297.49    492.42 o
  -1   6  10     3293.11     3307.67    132.78 o
   0   6  10     3683.97     3702.91    132.53 o
   1   6  10    12117.60    12233.49    599.96 o
   2   6  10    12229.97    11989.89    493.65 o
   3   6  10     2323.29     2478.92     47.39 o
   4   6  10      169.16      219.43     38.90 o
   5   6  10       39.36      105.44     32.45 o
   6   6  10     1499.23     1463.95    123.70 o
   7   6  10       45.21       54.66     42.05 o
   8   6  10      846.06      752.30     40.69 o
 -11   7  10        0.59       46.78     67.96 o
 -10   7  10       18.91      -41.64     41.64 o
  -9   7  10        3.93       41.95     48.50 o
  -8   7  10        8.93       36.49     27.38 o
  -7   7  10        0.49       22.37     27.34 o
  -6   7  10       24.68       34.76     25.59 o
  -5   7  10      152.81      213.31     27.28 o
  -4   7  10     1414.42     1422.46     80.41 o
  -3   7  10      810.18      787.41     45.97 o
  -2   7  10      716.64      752.30     29.02 o
  -1   7  10     1670.26     1710.81     36.31 o
   0   7  10     2518.60     2587.73    127.89 o
   1   7  10     3314.98     3339.01     85.05 o
   2   7  10     2815.11     2747.52    149.14 o
   3   7  10      690.59      803.06     42.05 o
   4   7  10      653.63      706.87     37.51 o
   5   7  10      204.03      244.37     34.94 o
   6   7  10      126.43      141.90     38.85 o
   7   7  10      105.42      120.90     36.16 o
 -10   8  10      628.38      549.21     56.65 o
  -9   8  10      846.37      910.54     53.18 o
  -8   8  10     1562.95     1704.06     61.49 o
  -7   8  10     1131.04     1099.65     52.00 o
  -6   8  10       43.06       29.46     25.37 o
  -5   8  10      178.73      214.12     29.75 o
  -4   8  10       87.88       84.26     31.66 o
  -3   8  10       27.67       49.35     43.16 o
  -2   8  10     1914.28     1882.85     77.28 o
  -1   8  10     4917.12     5097.03    147.00 o
   0   8  10     5568.21     5466.58    209.33 o
   1   8  10     1207.35     1185.40     83.18 o
   2   8  10      550.45      569.60     34.05 o
   3   8  10     1919.28     2192.18     49.53 o
   4   8  10     1901.19     1946.46     51.76 o
   5   8  10      346.58      366.18     46.33 o
   6   8  10        9.58       68.44     47.69 o
   7   8  10      105.48       86.98     67.84 o
  -9   9  10        2.43       98.17     34.82 o
  -8   9  10      225.53      274.69     33.22 o
  -7   9  10     2465.08     2354.95     82.32 o
  -6   9  10     3272.88     3106.20    180.82 o
  -5   9  10     1426.85     1341.78     77.90 o
  -4   9  10       17.04       85.94     25.16 o
  -3   9  10     1433.99     1377.24     59.80 o
  -2   9  10     4933.91     4678.26    216.63 o
  -1   9  10      974.89      943.39     37.59 o
   0   9  10      314.35      345.58     30.45 o
   1   9  10     1042.13     1064.38     94.19 o
   2   9  10        2.10       66.03     34.82 o
   3   9  10      162.17      236.92     49.17 o
   4   9  10      496.77      487.66    114.68 o
   5   9  10     2274.56     2342.20     60.97 o
   6   9  10      561.84      677.56     70.23 o
  -8  10  10        0.24      -49.27     49.27 o
  -7  10  10       36.74       51.35     37.96 o
  -6  10  10      173.99      219.67     35.23 o
  -5  10  10      244.38      281.59     28.55 o
  -4  10  10      286.32      312.20     26.05 o
  -3  10  10     2088.93     2090.17     65.94 o
  -2  10  10     1121.23     1068.61     32.57 o
  -1  10  10       10.12        5.28     36.64 o
   0  10  10       68.43      133.19     37.16 o
   1  10  10     1530.57     1553.00    114.27 o
   2  10  10     1208.03     1142.87     96.84 o
   3  10  10        0.66       -5.20     49.73 o
   4  10  10      399.34      490.98     52.31 o
   5  10  10      152.31      139.93     42.55 o
  -6  11  10      174.32      209.10     37.77 o
  -5  11  10        6.39       36.34     34.49 o
  -4  11  10       27.21       50.10     32.08 o
  -3  11  10       29.69       57.96     26.20 o
  -2  11  10       10.30       33.74     28.41 o
  -1  11  10        0.17       -6.66     35.13 o
   0  11  10      556.15      564.17     42.74 o
   1  11  10     1201.19     1186.37     36.71 o
   2  11  10      231.95      225.34     34.74 o
   3  11  10        0.61       51.60     48.04 o
  -4  12  10       56.68       84.35     35.43 o
  -3  12  10       24.85       60.38     30.91 o
  -2  12  10       16.26       57.98     33.91 o
  -1  12  10      176.54      188.71     34.84 o
   0  12  10      102.88       80.46     31.31 o
   1  12  10       60.51      107.61     40.57 o
 -12   1  11       72.96       95.10     33.42 o
 -11   1  11       19.73       35.74     27.27 o
 -10   1  11        5.17       19.45     28.61 o
  -9   1  11     1907.09     1837.60     37.03 o
  -8   1  11     1316.18     1270.02     25.91 o
  -7   1  11      124.83      104.80     23.26 o
  -6   1  11     1047.61     1091.73     28.67 o
  -5   1  11       16.03        9.75     32.43 o
  -4   1  11     2117.03     2077.43     40.70 o
  -3   1  11       66.37       89.09     21.48 o
  -2   1  11     8428.87     8409.70     60.93 o
  -1   1  11     5373.08     5081.49     54.17 o
   0   1  11      504.95      516.03     59.58 o
   1   1  11        5.82      -15.32     46.12 o
   2   1  11     2055.11     2094.47     62.52 o
   3   1  11     2529.08     2505.54     35.47 o
   4   1  11      368.56      454.26     32.99 o
   5   1  11     1486.13     1424.23     68.63 o
   6   1  11      748.26      769.79     30.63 o
   7   1  11       27.46       22.17     26.82 o
   8   1  11        0.31       18.51     26.02 o
   9   1  11      970.41      957.79     46.80 o
 -12   2  11     2982.45     2787.73     40.87 o
 -11   2  11      460.31      548.81     32.46 o
 -10   2  11        9.04       46.55     26.22 o
  -9   2  11      481.31      521.55     30.24 o
  -8   2  11       40.30       56.27     24.18 o
  -7   2  11      827.22      838.61     35.06 o
  -6   2  11    11509.16    11484.47    202.05 o
  -5   2  11    35758.14    35471.38    699.91 o
  -4   2  11    21128.74    20786.44    174.39 o
  -3   2  11     6082.81     6149.36     49.55 o
  -2   2  11     9017.03     8705.79    130.59 o
  -1   2  11    34656.12    32852.39    356.42 o
   0   2  11    24574.46    24177.31    538.81 o
   1   2  11        1.53       18.52     36.55 o
   2   2  11     6599.40     6738.08    165.71 o
   3   2  11      256.13      249.83     26.94 o
   4   2  11      691.86      657.78     34.39 o
   5   2  11      532.31      495.10     29.95 o
   6   2  11     7429.47     6914.76    415.83 o
   7   2  11     5395.60     4772.16    326.56 o
   8   2  11      964.73      905.50     47.52 o
   9   2  11        4.25      -13.04     40.30 o
 -12   3  11      177.24      170.17     34.42 o
 -11   3  11     1392.85     1413.95     29.92 o
 -10   3  11     1776.07     1795.44     39.22 o
  -9   3  11       64.80      134.10     24.44 o
  -8   3  11      137.67      136.92     24.41 o
  -7   3  11     4955.66     4809.86    158.98 o
  -6   3  11     6581.61     6709.79    198.57 o
  -5   3  11      476.00      607.44     58.26 o
  -4   3  11      825.82      830.42     59.41 o
  -3   3  11      139.82      169.50     25.91 o
  -2   3  11     3554.61     3528.69     50.72 o
  -1   3  11     1784.94     1679.18     35.01 o
   0   3  11     1922.46     1927.65     61.76 o
   1   3  11     8546.79     8407.38    100.26 o
   2   3  11      770.49      754.94     25.78 o
   3   3  11      437.02      498.50     32.62 o
   4   3  11       75.08      172.02     37.59 o
   5   3  11     5726.34     5722.73    297.21 o
   6   3  11     3297.89     3096.69    256.12 o
   7   3  11       39.05       36.37     32.97 o
   8   3  11      110.19      100.97     32.44 o
   9   3  11      448.78      436.15     36.87 o
 -12   4  11       39.91       69.76     36.86 o
 -11   4  11        5.74       44.04     35.47 o
 -10   4  11      312.38      332.43     32.17 o
  -9   4  11      179.62      236.50     44.44 o
  -8   4  11        0.66      -27.73     27.73 o
  -7   4  11        1.94       98.24     58.18 o
  -6   4  11       98.40       57.75     25.97 o
  -5   4  11     3302.93     3126.83    154.91 o
  -4   4  11     3876.88     3821.62    180.14 o
  -3   4  11        5.80       98.26     29.77 o
  -2   4  11      896.34      938.20     41.35 o
  -1   4  11     4440.37     4251.51    143.26 o
   0   4  11     4631.09     4590.62    169.63 o
   1   4  11      266.06      308.84     22.84 o
   2   4  11      115.72      154.25     45.35 o
   3   4  11     1489.75     1508.93     42.69 o
   4   4  11     2686.30     2675.37     89.38 o
   5   4  11      816.73      847.96     42.10 o
   6   4  11       52.13       39.80     33.09 o
   7   4  11       72.78       85.01     35.71 o
   8   4  11        9.48       57.66     40.68 o
 -11   5  11     1649.42     1558.91     51.91 o
 -10   5  11     3284.01     3097.95     89.75 o
  -9   5  11     6086.49     5883.03     72.90 o
  -8   5  11     5624.70     5649.12    254.71 o
  -7   5  11     7481.50     7241.91    302.81 o
  -6   5  11     3665.49     3515.04    238.91 o
  -5   5  11      928.68      966.81     32.83 o
  -4   5  11      297.81      353.06     58.63 o
  -3   5  11       54.78       91.91     33.67 o
  -2   5  11     3958.21     3895.03    197.96 o
  -1   5  11     3157.04     3217.99    140.15 o
   0   5  11     6654.44     6413.16    151.44 o
   1   5  11     9259.61     8853.40    261.59 o
   2   5  11    10680.37    11124.86    149.32 o
   3   5  11     7137.20     7650.51     61.07 o
   4   5  11     2834.85     2895.27     54.44 o
   5   5  11      616.40      731.50     42.44 o
   6   5  11      267.22      285.55     37.73 o
   7   5  11       58.35       88.23     36.73 o
   8   5  11       11.49       59.02     35.61 o
 -11   6  11        5.09       57.41     36.75 o
 -10   6  11      125.85      157.43     39.63 o
  -9   6  11       37.52       94.82     32.52 o
  -8   6  11      312.86      321.08     33.44 o
  -7   6  11      339.30      377.30     76.10 o
  -6   6  11     1330.69     1313.15     84.43 o
  -5   6  11     1930.51     2040.40    112.23 o
  -4   6  11       22.03       61.11     25.98 o
  -3   6  11      488.73      548.15     27.83 o
  -2   6  11      530.71      562.03     25.87 o
  -1   6  11     1186.03     1284.44     43.74 o
   0   6  11     1027.51     1008.72     30.19 o
   1   6  11     1025.82     1075.86     51.33 o
   2   6  11     3488.49     3534.56    205.63 o
   3   6  11      238.14      306.73     39.80 o
   4   6  11      158.74      191.19     33.30 o
   5   6  11       61.74       49.74     42.43 o
   6   6  11     1378.25     1378.48    168.58 o
   7   6  11      718.43      756.35     42.54 o
 -10   7  11      171.02      228.18     30.67 o
  -9   7  11       23.23       10.29     29.31 o
  -8   7  11       12.56       29.91     36.06 o
  -7   7  11      852.79      844.62     31.35 o
  -6   7  11     2566.88     2539.46    262.91 o
  -5   7  11       20.20       70.53     27.86 o
  -4   7  11     2113.82     2045.39    124.24 o
  -3   7  11       59.18       42.89     24.09 o
  -2   7  11     3037.83     3043.70    122.92 o
  -1   7  11      715.71      677.71     33.36 o
   0   7  11     1579.98     1667.67     50.09 o
   1   7  11     2971.76     3046.78     85.63 o
   2   7  11       99.58       81.50     28.15 o
   3   7  11     1006.18     1107.33     44.75 o
   4   7  11        0.33       23.51     41.07 o
   5   7  11      983.93     1017.88     68.98 o
   6   7  11      331.45      327.91     40.76 o
   7   7  11      231.78      285.01     46.16 o
 -10   8  11      369.96      467.53     65.45 o
  -9   8  11      123.70      141.86     34.34 o
  -8   8  11      237.94      261.08     31.29 o
  -7   8  11      813.67      890.53     45.85 o
  -6   8  11       66.22       98.67     28.33 o
  -5   8  11        2.27       19.43     25.40 o
  -4   8  11       41.75       54.42     25.15 o
  -3   8  11     1005.46     1018.75     47.63 o
  -2   8  11      421.27      370.73     24.01 o
  -1   8  11      288.09      394.54     33.47 o
   0   8  11     1233.04     1336.65     55.40 o
   1   8  11        1.09      -27.80     28.59 o
   2   8  11       80.99      116.34     33.55 o
   3   8  11      683.00      735.62     44.96 o
   4   8  11     3151.81     3398.43     55.64 o
   5   8  11     1524.48     1524.35     44.84 o
   6   8  11        5.71       10.06     44.27 o
  -9   9  11     1809.97     1533.09     68.26 o
  -8   9  11     2086.15     2068.20     40.29 o
  -7   9  11     2215.07     2124.67     83.30 o
  -6   9  11     2247.30     2078.22    151.47 o
  -5   9  11      900.81      882.10     70.37 o
  -4   9  11        7.50       57.06     29.54 o
  -3   9  11      148.00      152.61     24.48 o
  -2   9  11      135.76      175.03     29.08 o
  -1   9  11      536.12      619.71     27.88 o
   0   9  11     2154.88     2120.77    138.91 o
   1   9  11     4265.17     4254.87    254.21 o
   2   9  11     2818.89     2751.51    196.06 o
   3   9  11     1107.52     1029.76     49.19 o
   4   9  11      826.15      826.45     42.91 o
   5   9  11      847.50      819.21     56.72 o
  -7  10  11      113.78      153.69     37.38 o
  -6  10  11      267.94      257.73     29.94 o
  -5  10  11      333.32      343.79     36.82 o
  -4  10  11     1072.93     1028.41     77.04 o
  -3  10  11     2087.39     2091.86     69.46 o
  -2  10  11     1350.65     1390.87     47.17 o
  -1  10  11      741.91      688.36     35.75 o
   0  10  11      473.17      508.01     31.89 o
   1  10  11      776.36      787.93     45.47 o
   2  10  11      788.41      950.20    113.75 o
   3  10  11       29.20      132.88     46.53 o
   4  10  11       22.16        5.99     52.63 o
  -6  11  11       28.54       42.57     31.80 o
  -5  11  11      161.45      213.78     56.00 o
  -4  11  11      380.55      402.00     33.71 o
  -3  11  11       91.99       84.55     29.69 o
  -2  11  11      101.48      122.79     29.14 o
  -1  11  11       65.25       83.51     29.40 o
   0  11  11      345.14      382.27     40.81 o
   1  11  11       58.56       35.12     39.05 o
   2  11  11       32.05       33.51     40.08 o
  -3  12  11     2987.89     2675.81     85.85 o
  -2  12  11     1708.27     1529.17     39.19 o
  -1  12  11      284.17      272.96     33.02 o
 -12   0  12     1062.15      991.30     73.82 o
 -11   0  12      130.10      208.77     45.09 o
 -10   0  12        0.17      -33.84     33.84 o
  -9   0  12        3.04       72.29     80.64 o
  -8   0  12      249.04      236.19     39.59 o
  -7   0  12     1669.57     1718.86     43.61 o
  -6   0  12        0.65       47.99     37.90 o
  -5   0  12     3079.77     2983.59     42.14 o
  -4   0  12        4.21       31.64     44.27 o
  -3   0  12     7558.98     7445.23     53.76 o
  -2   0  12     7580.35     7696.02    141.78 o
  -1   0  12     1353.21     1468.19     59.46 o
   0   0  12     3006.23     2984.12     65.45 o
   1   0  12     2071.57     1940.79     47.38 o
   2   0  12    14460.18    14540.22    101.94 o
   3   0  12      407.86      454.42     53.72 o
   4   0  12      590.21      608.00     59.58 o
   5   0  12     1350.92     1326.20    154.76 o
   6   0  12      360.97      312.41     41.41 o
   7   0  12      716.44      767.93     45.73 o
   8   0  12      294.55      267.16     46.44 o
 -12   1  12     1806.98     1760.37     70.22 o
 -11   1  12      479.81      469.75     29.64 o
 -10   1  12      385.28      370.68     30.62 o
  -9   1  12     2673.31     2671.28     46.89 o
  -8   1  12     2561.23     2530.51     43.55 o
  -7   1  12     1315.52     1259.18     40.27 o
  -6   1  12     6810.39     6544.32    120.49 o
  -5   1  12     5918.92     5854.26     72.51 o
  -4   1  12     2775.44     2791.32     30.10 o
  -3   1  12     6326.26     6306.72     92.58 o
  -2   1  12    23887.17    23525.16    144.54 o
  -1   1  12    22349.64    22154.31    329.87 o
   0   1  12     7578.21     7453.94    184.32 o
   1   1  12     1436.05     1492.12     40.02 o
   2   1  12     1581.64     1635.53     54.44 o
   3   1  12     7225.06     7214.55    202.38 o
   4   1  12      700.64      827.77     49.31 o
   5   1  12     2033.98     1937.20     29.57 o
   6   1  12     3024.27     2921.56     51.62 o
   7   1  12        2.52       -5.28     37.65 o
   8   1  12        5.15       76.09     50.01 o
 -12   2  12      303.91      360.83     48.56 o
 -11   2  12      270.06      346.39     28.74 o
 -10   2  12      723.15      745.65     53.10 o
  -9   2  12     1118.33     1099.07     57.75 o
  -8   2  12     2701.70     2583.08     41.79 o
  -7   2  12     3641.23     3541.49     55.25 o
  -6   2  12     4171.43     4026.47     71.48 o
  -5   2  12     1179.72     1187.68     25.15 o
  -4   2  12     1011.95     1036.02     36.68 o
  -3   2  12     2967.19     2885.49     83.14 o
  -2   2  12     1635.50     1556.23     50.05 o
  -1   2  12     1161.01     1128.29     39.79 o
   0   2  12     1914.04     1862.54     63.42 o
   1   2  12     1236.92     1204.62     74.96 o
   2   2  12       94.33      128.07     38.65 o
   3   2  12     1704.76     1774.66     46.88 o
   4   2  12     2011.90     1975.01     31.28 o
   5   2  12     1197.47     1180.31     37.77 o
   6   2  12      358.02      372.55     25.37 o
   7   2  12      219.21      234.86     25.82 o
   8   2  12       79.56      128.63     53.16 o
 -12   3  12      673.50      690.67     36.69 o
 -11   3  12      122.46      186.97     30.51 o
 -10   3  12      416.97      413.18     27.85 o
  -9   3  12     1020.69     1097.38     41.60 o
  -8   3  12      832.78      907.63     41.52 o
  -7   3  12       23.28       61.94     26.64 o
  -6   3  12      502.08      558.38     27.83 o
  -5   3  12     1870.83     1805.78     44.85 o
  -4   3  12      283.95      239.75     26.80 o
  -3   3  12     1187.31     1226.02     27.59 o
  -2   3  12     4973.55     4958.73    157.10 o
  -1   3  12     5615.83     5535.16     60.22 o
   0   3  12      296.58      309.64     30.25 o
   1   3  12       38.93       15.15     35.00 o
   2   3  12       90.33      105.29     30.34 o
   3   3  12      676.13      739.89     47.91 o
   4   3  12      154.25      231.40     59.52 o
   5   3  12     1970.59     1927.75     74.34 o
   6   3  12      979.66      970.71     53.64 o
   7   3  12      307.44      300.45     39.54 o
   8   3  12      295.43      263.10     34.86 o
 -12   4  12       51.25       95.79     32.03 o
 -11   4  12        0.35       58.31     29.01 o
 -10   4  12      651.76      713.07     46.09 o
  -9   4  12      775.75      799.18     26.38 o
  -8   4  12      161.03      216.65     23.61 o
  -7   4  12       71.67      127.79     44.47 o
  -6   4  12     1692.84     1708.20     58.63 o
  -5   4  12     6184.62     6116.47    191.94 o
  -4   4  12      432.59      455.56     27.30 o
  -3   4  12     4755.77     4651.73    144.06 o
  -2   4  12     1895.44     1928.05     51.99 o
  -1   4  12      393.82      476.64     31.02 o
   0   4  12     1100.59     1091.21     46.81 o
   1   4  12     2626.05     2595.87     60.37 o
   2   4  12     8816.41     8971.69     54.66 o
   3   4  12     2635.67     2550.03     41.97 o
   4   4  12      105.73      121.71     49.17 o
   5   4  12       18.48       54.17     41.48 o
   6   4  12      655.51      648.46     98.75 o
   7   4  12      913.09      853.26    118.71 o
   8   4  12       69.55       94.92     34.99 o
 -11   5  12       22.68       70.76     34.48 o
 -10   5  12        8.46       29.71     29.00 o
  -9   5  12      742.37      726.08     36.57 o
  -8   5  12      985.85      908.59     31.98 o
  -7   5  12      537.57      488.39     29.09 o
  -6   5  12     3549.98     3582.34    198.45 o
  -5   5  12      799.90      797.73     37.38 o
  -4   5  12        0.67       53.33     40.49 o
  -3   5  12      102.17      111.62     30.19 o
  -2   5  12     4955.44     4936.49    257.93 o
  -1   5  12     8616.59     8347.88    213.20 o
   0   5  12      720.63      740.21     36.77 o
   1   5  12      410.07      397.55     19.87 o
   2   5  12      928.06     1002.82     42.04 o
   3   5  12     3867.22     4038.48     61.80 o
   4   5  12      764.47      795.74    122.22 o
   5   5  12      894.36      880.43     55.70 o
   6   5  12     1026.58     1049.41    132.30 o
   7   5  12      218.05      284.77     44.56 o
 -11   6  12      923.17      896.82     42.83 o
 -10   6  12      855.96      972.10    112.85 o
  -9   6  12     1726.53     1730.59     95.65 o
  -8   6  12     5008.57     4824.71    284.08 o
  -7   6  12     8448.44     8437.75    649.47 o
  -6   6  12     6710.49     6554.49    460.89 o
  -5   6  12     3977.50     3877.73    325.49 o
  -4   6  12     1514.29     1527.30    162.04 o
  -3   6  12     5460.99     4993.68    305.99 o
  -2   6  12     1281.76     1260.40     92.94 o
  -1   6  12     1108.26     1132.36     29.86 o
   0   6  12     3419.42     3434.49    121.77 o
   1   6  12     1926.83     1931.74     79.57 o
   2   6  12      688.06      687.16     79.42 o
   3   6  12     1475.76     1643.58     45.76 o
   4   6  12     6597.97     6726.89     95.60 o
   5   6  12     3214.84     3342.50    124.73 o
   6   6  12      674.45      704.59     94.67 o
   7   6  12       21.18       99.75     42.49 o
 -10   7  12        5.56      -30.35     30.35 o
  -9   7  12       66.86      194.98     56.11 o
  -8   7  12        3.94       -6.90     29.29 o
  -7   7  12        3.58       10.35     40.99 o
  -6   7  12      382.71      294.52     33.86 o
  -5   7  12        0.89      -16.09     27.55 o
  -4   7  12       29.35      115.25     27.86 o
  -3   7  12        8.35       18.54     36.47 o
  -2   7  12       58.07       51.17     26.84 o
  -1   7  12       80.50      103.45     24.33 o
   0   7  12      442.36      475.95     36.11 o
   1   7  12        9.27       52.34     54.98 o
   2   7  12      343.23      384.50     26.77 o
   3   7  12      494.94      612.80     43.12 o
   4   7  12      747.89      812.86     44.94 o
   5   7  12      517.91      557.88     41.17 o
   6   7  12      155.36      191.70     55.31 o
  -9   8  12     1640.47     1529.07     45.54 o
  -8   8  12     1351.42     1362.34     62.90 o
  -7   8  12     1187.79     1141.37     86.66 o
  -6   8  12     1713.80     1764.95    124.71 o
  -5   8  12     4118.41     3932.05    234.65 o
  -4   8  12      481.60      485.79     32.10 o
  -3   8  12        3.78       -8.37     27.53 o
  -2   8  12       22.35       59.73     25.68 o
  -1   8  12       37.04       58.94     25.65 o
   0   8  12       71.91      114.48     23.77 o
   1   8  12     1179.23     1208.27     59.09 o
   2   8  12     2744.36     2734.59    155.60 o
   3   8  12     1269.42     1323.03     45.47 o
   4   8  12      178.44      160.39     36.37 o
   5   8  12      165.68      219.09     54.08 o
   6   8  12      788.67      793.02     49.58 o
  -8   9  12       10.06       20.50     33.53 o
  -7   9  12       23.95       55.54     47.54 o
  -6   9  12       52.51      101.45     33.66 o
  -5   9  12      532.31      524.68     52.41 o
  -4   9  12     2919.96     2889.86    208.65 o
  -3   9  12     3183.57     3017.27    176.53 o
  -2   9  12      259.58      237.07     41.72 o
  -1   9  12       42.66       24.92     26.53 o
   0   9  12     2076.07     2070.31    141.64 o
   1   9  12     3452.52     3351.04    223.08 o
   2   9  12      172.24      199.35     42.98 o
   3   9  12      311.40      333.88     41.34 o
   4   9  12       51.67       88.54     84.71 o
   5   9  12      196.21      265.76     59.88 o
  -7  10  12     1485.74     1427.32     42.88 o
  -6  10  12      350.37      297.96     34.51 o
  -5  10  12       11.71       19.42     28.70 o
  -4  10  12      164.51      195.87     26.49 o
  -3  10  12      780.26      796.46     41.70 o
  -2  10  12      411.65      436.64     29.01 o
  -1  10  12      362.63      389.07     23.18 o
   0  10  12     1016.40      994.61     79.66 o
   1  10  12      220.34      271.72     33.02 o
   2  10  12        5.82       42.67     57.68 o
   3  10  12      126.22      133.77     39.71 o
  -5  11  12        0.04        0.40     30.96 o
  -4  11  12      242.31      255.59     34.32 o
  -3  11  12      284.94      280.84     28.44 o
  -2  11  12        1.23       56.45     33.72 o
  -1  11  12        3.96       21.94     29.43 o
   0  11  12       27.02       45.98     30.67 o
   1  11  12      135.35      143.21     40.43 o
   2  11  12        1.55        5.98     70.95 o
 -12   1  13      236.59      246.08     31.46 o
 -11   1  13        9.13        1.98     31.65 o
 -10   1  13        8.47        9.52     26.86 o
  -9   1  13      147.28      152.88     37.01 o
  -8   1  13      279.32      290.64     23.83 o
  -7   1  13      112.06       67.16     22.31 o
  -6   1  13     2932.26     2866.51     69.75 o
  -5   1  13      512.82      539.92     22.40 o
  -4   1  13       34.60      131.74     62.97 o
  -3   1  13      320.20      354.91     24.30 o
  -2   1  13      991.05      915.37     29.65 o
  -1   1  13     4363.23     4492.03    108.29 o
   0   1  13      311.86      354.20     68.26 o
   1   1  13     5150.68     5179.10     77.53 o
   2   1  13      617.41      697.58     54.38 o
   3   1  13        1.07       25.34     32.03 o
   4   1  13      107.83      113.30     28.03 o
   5   1  13     1115.63     1114.26     33.45 o
   6   1  13     1379.82     1360.45     40.29 o
   7   1  13       45.30       56.99     26.27 o
   8   1  13      111.42       99.63     27.85 o
 -12   2  13     1442.05     1270.43     32.87 o
 -11   2  13     1743.05     1648.40     33.14 o
 -10   2  13     6009.45     5834.45     74.67 o
  -9   2  13     6473.01     6482.82    177.24 o
  -8   2  13     1574.44     1608.31     59.96 o
  -7   2  13       20.44       30.57     21.79 o
  -6   2  13      109.58      164.42     26.48 o
  -5   2  13     1593.82     1535.33     68.78 o
  -4   2  13      305.93      336.12     28.02 o
  -3   2  13    19306.99    19115.91    195.75 o
  -2   2  13    19584.02    19558.37    164.02 o
  -1   2  13     7197.14     7221.07    198.98 o
   0   2  13     3981.19     3994.28     37.14 o
   1   2  13     8579.21     8464.62    253.95 o
   2   2  13    16733.45    17043.77    506.82 o
   3   2  13     9260.44     9546.31     80.56 o
   4   2  13      399.37      534.61     93.69 o
   5   2  13      390.74      415.98     27.27 o
   6   2  13      217.21      233.84     30.71 o
   7   2  13      419.56      418.58     33.24 o
   8   2  13      402.72      420.63     32.10 o
 -12   3  13      186.94      204.64     35.87 o
 -11   3  13       38.33       46.89     29.15 o
 -10   3  13       27.51       70.16     27.87 o
  -9   3  13     1759.67     1712.04     78.63 o
  -8   3  13     2969.25     2909.50     30.62 o
  -7   3  13     1954.23     2012.96     48.12 o
  -6   3  13      153.95      168.89     24.20 o
  -5   3  13      856.19      841.75     35.44 o
  -4   3  13     4284.91     4118.46    121.19 o
  -3   3  13     4802.78     4667.98     85.64 o
  -2   3  13       44.27      148.31     33.60 o
  -1   3  13     1134.42     1115.61     36.47 o
   0   3  13      860.20      822.19     31.73 o
   1   3  13     4303.41     4331.47    170.74 o
   2   3  13       80.66      126.90     23.61 o
   3   3  13     2682.94     2765.09     37.32 o
   4   3  13     1447.40     1512.65     39.81 o
   5   3  13      172.94      242.86     37.51 o
   6   3  13      518.81      523.83     44.00 o
   7   3  13       63.60       96.37     29.49 o
   8   3  13     1220.56     1144.98     99.11 o
 -11   4  13       19.02       -1.61     27.20 o
 -10   4  13       98.13       91.96     28.49 o
  -9   4  13      347.12      374.56     30.55 o
  -8   4  13       10.34       36.05     39.36 o
  -7   4  13     1070.89      998.64     28.00 o
  -6   4  13      128.42       76.03     31.70 o
  -5   4  13      287.50      340.56     26.77 o
  -4   4  13      107.90      171.04     23.42 o
  -3   4  13     1094.07     1057.91     53.92 o
  -2   4  13     3861.97     3608.94     99.23 o
  -1   4  13      262.27      264.02     45.45 o
   0   4  13       45.82       75.94     28.42 o
   1   4  13      169.00      201.12     21.62 o
   2   4  13     1227.59     1319.10     68.72 o
   3   4  13      791.34      862.84     37.02 o
   4   4  13       36.60      110.10     39.12 o
   5   4  13        0.04      -42.93     42.93 o
   6   4  13      429.66      474.70     58.05 o
   7   4  13      538.27      542.85     45.43 o
 -11   5  13       20.20       22.41     34.25 o
 -10   5  13      614.98      591.42     31.80 o
  -9   5  13     1188.57     1192.69     81.04 o
  -8   5  13     2102.75     2035.74     67.78 o
  -7   5  13     5961.34     5675.87    213.89 o
  -6   5  13     8407.21     8101.90    398.73 o
  -5   5  13     8121.59     7886.74    315.44 o
  -4   5  13     7744.64     7466.34    290.78 o
  -3   5  13     4623.86     4310.82    200.83 o
  -2   5  13     2910.45     2706.68     99.57 o
  -1   5  13     1175.28     1207.41     54.98 o
   0   5  13        0.65       -0.95     23.80 o
   1   5  13      626.61      679.04     35.32 o
   2   5  13      798.77      852.96     51.78 o
   3   5  13     2478.46     2450.19     42.86 o
   4   5  13     2600.34     2717.52     68.62 o
   5   5  13     2800.68     2855.88     52.97 o
   6   5  13     2116.44     1949.50    184.38 o
   7   5  13      485.79      469.27     35.63 o
 -10   6  13      270.27      338.08     33.34 o
  -9   6  13      374.41      417.53     37.32 o
  -8   6  13       31.42      135.10     37.26 o
  -7   6  13      128.91      173.28     44.00 o
  -6   6  13      172.14      158.66     36.43 o
  -5   6  13     1280.43     1214.70     76.64 o
  -4   6  13       38.77       79.36     27.73 o
  -3   6  13     1499.15     1668.79     95.13 o
  -2   6  13      853.96      875.44     30.04 o
  -1   6  13        0.65       14.43     26.75 o
   0   6  13      792.76      773.09     22.94 o
   1   6  13       55.09       80.72     35.51 o
   2   6  13     1937.06     2100.70     36.80 o
   3   6  13      232.83      229.48     34.29 o
   4   6  13      436.91      550.35     77.65 o
   5   6  13      463.72      543.18     48.34 o
   6   6  13        1.12       47.58     38.91 o
 -10   7  13      199.85      260.66     32.43 o
  -9   7  13      131.65      124.83     40.45 o
  -8   7  13      524.20      658.68    130.92 o
  -7   7  13        2.69       50.90     29.39 o
  -6   7  13       95.36      152.45     49.86 o
  -5   7  13       55.17       83.13     26.14 o
  -4   7  13     2549.81     2607.80    149.30 o
  -3   7  13     2232.20     2204.36     99.97 o
  -2   7  13      333.26      308.53     25.24 o
  -1   7  13      768.83      753.78     27.56 o
   0   7  13      442.19      451.65     24.13 o
   1   7  13     1456.51     1573.69     32.82 o
   2   7  13       79.33       77.05     32.73 o
   3   7  13     1482.42     1702.28     49.07 o
   4   7  13      772.61      807.07     47.55 o
   5   7  13      225.02      205.19     41.09 o
   6   7  13      167.75      239.83     60.81 o
  -9   8  13        3.77       10.67     32.29 o
  -8   8  13      231.50      198.45     31.39 o
  -7   8  13      880.72      905.84     53.54 o
  -6   8  13      113.83      132.32     30.75 o
  -5   8  13      489.81      438.25     68.13 o
  -4   8  13      145.47      147.67     26.63 o
  -3   8  13       14.06       70.65     42.05 o
  -2   8  13      113.72      143.07     32.94 o
  -1   8  13      175.56      245.67     38.42 o
   0   8  13     1650.39     1616.84     39.43 o
   1   8  13      324.51      279.34     28.26 o
   2   8  13      210.86      258.90     36.29 o
   3   8  13       18.97        8.46     35.66 o
   4   8  13       63.88       81.48     37.56 o
   5   8  13      145.15      103.22     43.47 o
  -8   9  13     1543.60     1502.92     52.67 o
  -7   9  13     2217.66     2214.07    144.34 o
  -6   9  13     2529.17     2488.39    224.25 o
  -5   9  13     2822.99     2675.43    157.70 o
  -4   9  13     3344.27     3176.25    283.49 o
  -3   9  13     2211.93     2141.46     56.42 o
  -2   9  13      687.73      623.76     28.30 o
  -1   9  13       79.85      132.28     25.23 o
   0   9  13       85.84      109.67     24.03 o
   1   9  13        0.33      -15.15     28.58 o
   2   9  13      110.99       38.85     53.07 o
   3   9  13     1177.50     1161.12     80.94 o
   4   9  13     1421.53     1321.21     55.92 o
  -6  10  13        5.94       27.37     34.65 o
  -5  10  13       58.17       76.86     33.40 o
  -4  10  13       14.10       25.05     29.61 o
  -3  10  13      100.09      112.32     26.61 o
  -2  10  13      405.72      386.81     33.19 o
  -1  10  13     1075.16     1168.76     66.85 o
   0  10  13      934.93      953.69     35.80 o
   1  10  13      290.81      266.16     40.39 o
   2  10  13      120.59      151.04     35.05 o
  -4  11  13       45.40       -2.89     29.56 o
  -3  11  13       26.55       53.52     33.87 o
  -2  11  13      206.75      214.04     28.12 o
  -1  11  13      208.70      222.85     28.92 o
   0  11  13        0.58       37.47     28.67 o
 -12   0  14       63.15       41.58     49.47 o
 -11   0  14      122.09      120.32     46.06 o
 -10   0  14     1419.29     1391.31     36.51 o
  -9   0  14     3361.28     3268.69     93.38 o
  -8   0  14     1049.31     1192.73     43.19 o
  -7   0  14        0.48      -31.90     31.90 o
  -6   0  14        3.83       53.75     38.45 o
  -5   0  14     2230.08     2268.54     96.67 o
  -4   0  14     1199.28     1225.63     72.21 o
  -3   0  14     1402.94     1464.09     36.19 o
  -2   0  14     1347.18     1397.62     34.72 o
  -1   0  14      393.53      311.80     54.92 o
   0   0  14     2697.27     2629.48     49.65 o
   1   0  14       32.78       27.04     52.76 o
   2   0  14     2260.82     2202.34     64.37 o
   3   0  14      827.85      757.60     42.24 o
   4   0  14     2950.83     2875.18     83.69 o
   5   0  14     3717.40     3599.74     47.52 o
   6   0  14       62.30       90.17     35.92 o
   7   0  14      194.33      248.94     37.51 o
 -12   1  14      643.26      636.78     39.63 o
 -11   1  14     2606.78     2560.58     38.46 o
 -10   1  14     4043.27     3876.01     72.38 o
  -9   1  14     2343.75     2326.54     48.70 o
  -8   1  14     1094.99     1064.28     38.01 o
  -7   1  14     3388.54     3261.18     69.34 o
  -6   1  14     6315.25     6022.45     54.14 o
  -5   1  14     1810.58     1770.81     39.77 o
  -4   1  14     1098.77     1084.67     39.49 o
  -3   1  14     3938.19     3885.78     63.28 o
  -2   1  14     1935.89     2028.79     46.06 o
  -1   1  14       23.95       58.64     37.93 o
   0   1  14     2954.10     3102.83     88.48 o
   1   1  14    16041.00    16179.93    595.66 o
   2   1  14     7385.23     7464.17    136.34 o
   3   1  14     1611.38     1580.94    120.60 o
   4   1  14      195.82      277.94     32.57 o
   5   1  14     1816.42     1731.23     31.08 o
   6   1  14     1917.91     1894.20     32.80 o
   7   1  14       10.70       14.07     24.36 o
 -12   2  14       14.66        2.86     46.25 o
 -11   2  14      169.42      183.86     32.65 o
 -10   2  14       21.69        6.31     31.99 o
  -9   2  14      332.85      388.44     27.28 o
  -8   2  14      393.37      375.31     24.77 o
  -7   2  14      516.91      548.16     44.40 o
  -6   2  14     1144.69     1207.04     36.24 o
  -5   2  14     3371.56     3252.24     79.33 o
  -4   2  14     7897.19     7673.91    157.39 o
  -3   2  14      866.31      845.78     32.99 o
  -2   2  14      948.00      954.64     65.52 o
  -1   2  14     1886.67     1882.21     60.36 o
   0   2  14     1813.76     1761.66     97.27 o
   1   2  14      109.58      145.27     46.12 o
   2   2  14        0.38       53.06     81.12 o
   3   2  14      492.49      510.81     29.34 o
   4   2  14       20.01        2.51     33.52 o
   5   2  14      136.68      181.21     27.86 o
   6   2  14      305.62      297.64     26.47 o
   7   2  14      373.55      331.16     35.16 o
 -11   3  14      179.68      185.19     30.58 o
 -10   3  14     1024.78     1021.71     50.06 o
  -9   3  14      360.77      369.59     30.58 o
  -8   3  14      435.95      390.35     26.80 o
  -7   3  14     1509.31     1423.79     25.22 o
  -6   3  14     2411.50     2430.25     45.26 o
  -5   3  14     2445.04     2318.95     33.38 o
  -4   3  14        2.54      103.30     26.54 o
  -3   3  14     1495.56     1525.44     33.66 o
  -2   3  14      165.74      179.19     26.57 o
  -1   3  14       19.97       13.77     27.13 o
   0   3  14     1406.92     1393.91     62.67 o
   1   3  14     2343.92     2493.78    121.26 o
   2   3  14     1859.56     1940.07     47.04 o
   3   3  14      526.74      547.68     29.51 o
   4   3  14      218.48      273.10     34.14 o
   5   3  14      458.53      547.65     59.59 o
   6   3  14      173.92      228.66     29.08 o
   7   3  14        0.58        8.08     30.08 o
 -11   4  14      108.15      126.18     31.05 o
 -10   4  14      336.56      439.86     51.90 o
  -9   4  14      685.07      694.37     37.00 o
  -8   4  14        2.10       -0.41     24.08 o
  -7   4  14     1078.76     1129.63     68.48 o
  -6   4  14      582.91      626.76     26.26 o
  -5   4  14      318.96      281.34     31.62 o
  -4   4  14      386.16      407.00     36.20 o
  -3   4  14     1928.19     1960.62     48.03 o
  -2   4  14     4677.88     4650.91    134.88 o
  -1   4  14      193.83      183.37     26.49 o
   0   4  14     1481.57     1397.34     90.47 o
   1   4  14      171.19      157.93     39.21 o
   2   4  14     2276.34     2189.98     93.45 o
   3   4  14       67.84       68.24     24.90 o
   4   4  14     1745.71     1807.31     77.06 o
   5   4  14     3066.58     3018.27     97.00 o
   6   4  14       55.30       67.06     32.48 o
   7   4  14       40.06       53.60     30.66 o
 -11   5  14      654.77      604.79     36.70 o
 -10   5  14     1460.11     1410.18     33.79 o
  -9   5  14      299.58      347.65     32.44 o
  -8   5  14        0.35       -1.78     44.67 o
  -7   5  14      251.47      259.19     29.03 o
  -6   5  14     1753.90     1777.64     78.21 o
  -5   5  14      720.35      704.54     52.98 o
  -4   5  14     1234.17     1278.77     48.95 o
  -3   5  14     2598.54     2497.22    195.82 o
  -2   5  14       11.84       33.23     44.69 o
  -1   5  14      415.68      403.69     39.65 o
   0   5  14      737.84      769.46     42.90 o
   1   5  14     4119.75     4204.91     86.43 o
   2   5  14     2335.91     2436.71     74.82 o
   3   5  14       14.95       47.92     25.53 o
   4   5  14      109.75      152.90     30.50 o
   5   5  14      467.51      537.83     46.67 o
   6   5  14     1100.37     1063.99    135.84 o
 -10   6  14        4.59       11.49     59.17 o
  -9   6  14      594.76      586.47     77.53 o
  -8   6  14      494.31      574.55     51.83 o
  -7   6  14      633.52      591.92     30.91 o
  -6   6  14     1957.81     1791.06    113.75 o
  -5   6  14     6625.96     6398.24    304.74 o
  -4   6  14     9077.63     8518.61    430.18 o
  -3   6  14     4871.19     4527.23    250.22 o
  -2   6  14     2487.86     2559.25    134.35 o
  -1   6  14     2801.75     2715.05    129.88 o
   0   6  14     3981.29     4041.24     93.15 o
   1   6  14      685.37      668.31     34.59 o
   2   6  14      312.71      327.68     30.02 o
   3   6  14      587.29      581.30     32.11 o
   4   6  14      111.78      155.04     44.50 o
   5   6  14       20.29       69.30     46.32 o
   6   6  14      831.48      761.62     95.33 o
  -9   7  14        1.08       64.01     38.58 o
  -8   7  14        6.85       66.13     49.49 o
  -7   7  14       36.38       32.79     30.22 o
  -6   7  14       89.71      131.08     63.69 o
  -5   7  14      132.89      146.26     34.40 o
  -4   7  14      281.42      306.82     55.74 o
  -3   7  14      179.34      181.97     24.08 o
  -2   7  14      149.99      198.90     28.65 o
  -1   7  14       23.24      -21.48     28.74 o
   0   7  14       46.26      115.94     26.04 o
   1   7  14        2.70       45.35     26.54 o
   2   7  14       45.57       65.13     29.50 o
   3   7  14       12.00      -11.92     44.20 o
   4   7  14       47.21       51.92     37.65 o
   5   7  14        6.72       22.65     48.35 o
  -9   8  14      106.33      101.70     71.55 o
  -8   8  14      793.81      683.37     29.34 o
  -7   8  14     1703.43     1604.52    116.09 o
  -6   8  14     1015.27     1004.60     60.29 o
  -5   8  14     1363.45     1277.15     74.33 o
  -4   8  14     1694.40     1656.10     87.66 o
  -3   8  14     2605.19     2471.35    158.80 o
  -2   8  14     2093.40     2160.33    171.91 o
  -1   8  14      772.92      741.21     28.63 o
   0   8  14       14.96       38.10     22.98 o
   1   8  14        6.49      -17.17     27.36 o
   2   8  14      188.11      224.90     32.23 o
   3   8  14        4.65       61.23     46.23 o
   4   8  14      837.97      895.96     51.96 o
  -7   9  14      575.44      563.13     57.36 o
  -6   9  14       36.92       83.14     27.14 o
  -5   9  14       16.46      122.33     43.72 o
  -4   9  14      464.49      490.74     40.55 o
  -3   9  14      226.30      236.43     49.93 o
  -2   9  14      994.10      956.67     34.54 o
  -1   9  14     2433.17     2385.20    124.63 o
   0   9  14      326.02      350.57     36.27 o
   1   9  14       17.79       82.92     28.76 o
   2   9  14      332.70      385.60     30.96 o
   3   9  14     1181.99     1110.29     86.80 o
  -6  10  14       98.80       70.71     32.22 o
  -5  10  14      523.98      527.45     61.07 o
  -4  10  14     1062.17      957.85     60.15 o
  -3  10  14      240.56      225.47     30.29 o
  -2  10  14       47.92       63.18     29.18 o
  -1  10  14      177.89      255.45     37.79 o
   0  10  14     1238.74     1220.05     68.01 o
   1  10  14      335.86      302.17     48.67 o
 -11   1  15      581.78      577.83     63.84 o
 -10   1  15     1070.57     1029.10     31.08 o
  -9   1  15      582.35      610.80     37.99 o
  -8   1  15       24.83      108.81     23.74 o
  -7   1  15      250.27      266.35     34.10 o
  -6   1  15     1476.75     1342.78     41.68 o
  -5   1  15      889.24      939.54     35.17 o
  -4   1  15      524.16      486.79     31.55 o
  -3   1  15     2342.34     2307.99     30.28 o
  -2   1  15      337.11      314.76     45.09 o
  -1   1  15      255.59      274.92     27.82 o
   0   1  15      190.23      146.99     38.39 o
   1   1  15     1488.13     1536.68     32.91 o
   2   1  15     1392.33     1454.06     48.70 o
   3   1  15      198.56      201.27     28.67 o
   4   1  15      727.97      824.31     32.06 o
   5   1  15       18.16       98.22     27.71 o
   6   1  15      142.73      182.07     41.18 o
   7   1  15      181.92      170.75     28.62 o
 -11   2  15     1619.04     1588.50     50.82 o
 -10   2  15     1211.75     1221.69     32.02 o
  -9   2  15     1861.50     1759.51     31.32 o
  -8   2  15     3997.93     4084.59    106.33 o
  -7   2  15     8581.33     8235.03    146.19 o
  -6   2  15     7902.77     7897.28    254.92 o
  -5   2  15     1822.54     1806.81     28.35 o
  -4   2  15      200.22      265.64     57.28 o
  -3   2  15     3160.39     3147.30     61.53 o
  -2   2  15     2630.55     2653.56     67.87 o
  -1   2  15      465.95      540.07     28.94 o
   0   2  15     9053.19     9131.73    138.79 o
   1   2  15     6656.83     6676.57    196.76 o
   2   2  15      271.49      346.63     80.40 o
   3   2  15      997.34     1065.00     32.41 o
   4   2  15     4879.64     5056.41    166.81 o
   5   2  15     5310.42     5237.61    100.72 o
   6   2  15     1139.22     1040.67     96.83 o
   7   2  15        9.06       50.15     30.53 o
 -11   3  15       74.48      130.32     30.80 o
 -10   3  15      448.69      510.88     44.59 o
  -9   3  15      245.42      271.75     31.78 o
  -8   3  15      253.09      321.91     27.02 o
  -7   3  15      393.22      421.34     45.02 o
  -6   3  15     4235.06     4200.91    248.32 o
  -5   3  15     3346.25     3305.82    153.05 o
  -4   3  15      627.86      663.31     31.25 o
  -3   3  15       16.67       51.75     30.63 o
  -2   3  15      961.97      982.90     52.91 o
  -1   3  15     3788.86     3783.16    100.15 o
   0   3  15     1105.58     1079.74     30.78 o
   1   3  15      232.66      308.33     48.52 o
   2   3  15      195.61      201.16     30.32 o
   3   3  15      551.91      667.79     38.65 o
   4   3  15     1138.66     1276.87     31.13 o
   5   3  15        2.59      116.77     42.59 o
   6   3  15     1382.04     1244.39     74.43 o
 -11   4  15      923.23      983.31     59.46 o
 -10   4  15      504.66      548.63     35.83 o
  -9   4  15      173.25      187.36     31.28 o
  -8   4  15      420.28      384.87     58.62 o
  -7   4  15      447.04      432.31     29.35 o
  -6   4  15      322.66      319.18     28.63 o
  -5   4  15       74.05       61.64     25.26 o
  -4   4  15     1283.01     1213.01     99.85 o
  -3   4  15        2.83       70.16     30.90 o
  -2   4  15      126.88       86.70     31.70 o
  -1   4  15      343.52      379.54     35.58 o
   0   4  15     1206.78     1062.01     60.97 o
   1   4  15     1046.15     1072.49     59.46 o
   2   4  15       32.65       62.17     32.22 o
   3   4  15      140.65      158.13     26.86 o
   4   4  15      102.91      170.90     46.20 o
   5   4  15      156.75      214.85     35.46 o
   6   4  15       26.89       25.17     36.39 o
 -10   5  15      957.99      989.05     51.48 o
  -9   5  15      101.06      171.63     28.24 o
  -8   5  15        6.52       77.71     29.59 o
  -7   5  15       72.84      185.20     33.44 o
  -6   5  15      732.26      691.55     85.90 o
  -5   5  15     1870.80     1687.96     94.68 o
  -4   5  15     5081.92     4962.46    238.94 o
  -3   5  15     5753.50     5681.66    273.26 o
  -2   5  15     5164.41     4913.51    277.43 o
  -1   5  15     3993.57     3676.34    126.67 o
   0   5  15     4514.26     4288.98    165.27 o
   1   5  15     1783.03     1929.17     30.34 o
   2   5  15     1072.05     1144.19     31.83 o
   3   5  15       36.75       28.98     34.77 o
   4   5  15       27.73      130.33     31.62 o
   5   5  15       98.93      101.60     33.18 o
   6   5  15      421.26      397.00     40.19 o
 -10   6  15       21.99        3.75     31.57 o
  -9   6  15       10.75       50.43     33.54 o
  -8   6  15       14.51       77.17     31.22 o
  -7   6  15      540.28      533.34     30.27 o
  -6   6  15      646.32      672.82     48.35 o
  -5   6  15        0.28       -4.11     27.73 o
  -4   6  15        0.67      -23.32     29.38 o
  -3   6  15      512.07      605.90     36.16 o
  -2   6  15     1286.87     1281.91     62.27 o
  -1   6  15       14.76       43.90     25.63 o
   0   6  15     1006.17     1004.56     49.27 o
   1   6  15      160.82      215.51     46.59 o
   2   6  15      226.31      290.49     30.57 o
   3   6  15       88.57      124.92     63.20 o
   4   6  15      559.22      616.56     30.94 o
   5   6  15      782.28      834.23     33.65 o
  -9   7  15      151.03      153.91     36.80 o
  -8   7  15      585.59      546.28     72.39 o
  -7   7  15      166.58      182.09     31.26 o
  -6   7  15      480.11      542.21    105.01 o
  -5   7  15      321.93      371.07     32.78 o
  -4   7  15      195.04      170.98     51.04 o
  -3   7  15      438.06      414.36     36.40 o
  -2   7  15      353.19      376.21     23.32 o
  -1   7  15     1666.08     1694.92     90.99 o
   0   7  15      589.61      603.05     40.38 o
   1   7  15      295.86      359.26     25.70 o
   2   7  15      115.78      121.06     31.24 o
   3   7  15      380.18      382.89     27.97 o
   4   7  15      601.37      607.42     36.11 o
  -8   8  15       51.15       54.81     32.37 o
  -7   8  15       33.10       86.43     47.97 o
  -6   8  15       46.53       55.98     31.55 o
  -5   8  15      525.98      515.39     36.32 o
  -4   8  15      767.21      776.98     46.55 o
  -3   8  15      132.78      137.32     45.96 o
  -2   8  15      457.17      455.41     37.32 o
  -1   8  15        5.76      -16.32     23.74 o
   0   8  15      431.98      443.54     45.47 o
   1   8  15        9.54       33.28     25.77 o
   2   8  15      498.53      486.15     34.05 o
   3   8  15      838.06      726.46     32.08 o
  -7   9  15        0.90       35.93     29.48 o
  -6   9  15      417.75      451.29     55.90 o
  -5   9  15     1643.97     1604.18     83.62 o
  -4   9  15     1496.47     1515.68     82.10 o
  -3   9  15     1664.95     1606.91     78.11 o
  -2   9  15     2435.43     2451.18    108.28 o
  -1   9  15     1288.11     1334.69     40.70 o
   0   9  15     1704.46     1559.48     66.78 o
   1   9  15      643.41      638.94     35.66 o
   2   9  15      138.00      122.77     34.98 o
  -4  10  15      118.85       72.57     30.95 o
  -3  10  15       12.14       42.68     30.21 o
  -2  10  15        0.40       26.32     27.69 o
  -1  10  15        2.13       31.91     25.93 o
   0  10  15       96.25      144.20     35.25 o
 -11   0  16      562.29      547.55     47.08 o
 -10   0  16      145.10      187.89     46.49 o
  -9   0  16       22.56       68.24     43.15 o
  -8   0  16      625.75      509.89     36.82 o
  -7   0  16     3912.91     3839.25    140.88 o
  -6   0  16     6181.34     6203.21     56.94 o
  -5   0  16      239.42      261.45     32.92 o
  -4   0  16       85.82      166.90     95.54 o
  -3   0  16     1537.27     1582.76     82.14 o
  -2   0  16     2341.56     2492.97     63.77 o
  -1   0  16        4.76       52.29     52.41 o
   0   0  16      368.43      443.05     40.68 o
   1   0  16      970.66      933.13     43.91 o
   2   0  16        2.05       27.40     55.64 o
   3   0  16      564.23      665.36     60.30 o
   4   0  16      430.63      472.54    141.36 o
   5   0  16     1198.06     1182.63     74.06 o
   6   0  16       33.11       74.60     71.37 o
 -11   1  16       97.59      149.44     27.79 o
 -10   1  16      106.90      155.02     28.82 o
  -9   1  16     1289.62     1224.99     30.67 o
  -8   1  16     4078.84     3825.58     33.58 o
  -7   1  16     4556.74     4440.50     67.35 o
  -6   1  16     1867.59     1808.95     63.86 o
  -5   1  16     2680.75     2666.74     31.11 o
  -4   1  16     2941.86     2958.32     55.92 o
  -3   1  16     6563.44     6445.84    117.52 o
  -2   1  16     1730.13     1781.00     42.94 o
  -1   1  16     1472.26     1548.39     82.92 o
   0   1  16      753.59      790.86     75.14 o
   1   1  16      328.50      402.83     34.61 o
   2   1  16       15.19       86.54     50.07 o
   3   1  16     2442.82     2731.26     53.84 o
   4   1  16     3999.91     3984.43    112.96 o
   5   1  16     1142.31     1130.01     29.33 o
   6   1  16       69.61       60.05     52.24 o
 -11   2  16      208.99      191.20     31.01 o
 -10   2  16      196.71      292.33     40.62 o
  -9   2  16      292.87      323.02     32.93 o
  -8   2  16      220.60      216.84     25.14 o
  -7   2  16       52.02       95.21     40.98 o
  -6   2  16      456.97      447.15     34.37 o
  -5   2  16       18.54       80.57     42.83 o
  -4   2  16      383.39      399.42     39.73 o
  -3   2  16     1121.44     1172.01     45.87 o
  -2   2  16     2776.03     2632.89     68.15 o
  -1   2  16     1872.22     1862.96     79.20 o
   0   2  16      918.89     1071.80    129.70 o
   1   2  16      144.35       87.85     32.14 o
   2   2  16      961.77      898.63     43.74 o
   3   2  16      491.92      464.17     31.02 o
   4   2  16      214.25      211.12     41.44 o
   5   2  16       15.64       60.50     40.39 o
   6   2  16       47.39       77.89     30.36 o
 -11   3  16      297.45      315.67     35.41 o
 -10   3  16      273.91      279.54     33.07 o
  -9   3  16        8.53        1.65     30.95 o
  -8   3  16      329.92      333.99     36.58 o
  -7   3  16      651.52      803.54     45.49 o
  -6   3  16       25.44       59.73     28.37 o
  -5   3  16      859.95      829.01     42.52 o
  -4   3  16     2790.53     2864.57    128.31 o
  -3   3  16     2207.30     2363.98     74.34 o
  -2   3  16     1182.78     1259.85     69.55 o
  -1   3  16       42.46       90.49     27.44 o
   0   3  16       72.23       92.30     31.50 o
   1   3  16      597.80      655.51     87.82 o
   2   3  16        1.60      110.69     29.24 o
   3   3  16      392.42      406.09     25.97 o
   4   3  16     1006.68     1184.24     38.22 o
   5   3  16      672.76      626.97     31.19 o
   6   3  16       86.65       70.65     35.48 o
 -10   4  16      287.05      300.33     37.48 o
  -9   4  16      105.27      121.85     54.44 o
  -8   4  16      188.44      225.54     35.90 o
  -7   4  16     1400.37     1415.89     88.08 o
  -6   4  16     1105.85     1261.35    106.39 o
  -5   4  16        3.97       26.40     24.58 o
  -4   4  16     1586.79     1588.67     71.15 o
  -3   4  16       10.15        0.10     54.68 o
  -2   4  16      588.10      539.19     30.27 o
  -1   4  16      178.71      229.01     31.90 o
   0   4  16     3185.65     2990.21     73.38 o
   1   4  16     1364.64     1498.97     64.33 o
   2   4  16       36.98      111.11     29.40 o
   3   4  16      288.22      294.56     35.98 o
   4   4  16      436.65      481.49     36.61 o
   5   4  16      602.63      617.21     40.51 o
 -10   5  16        5.52      -42.85     42.85 o
  -9   5  16      534.40      569.87     34.80 o
  -8   5  16     1841.77     1871.35    129.14 o
  -7   5  16     1356.98     1474.61     90.52 o
  -6   5  16      160.51      214.00     24.19 o
  -5   5  16       10.24       18.72     48.72 o
  -4   5  16      980.96      930.45     35.24 o
  -3   5  16     1686.23     1698.60     83.52 o
  -2   5  16      106.82      195.42     33.75 o
  -1   5  16      909.79      952.51     56.32 o
   0   5  16      526.66      502.95     52.34 o
   1   5  16      243.09      265.73     27.56 o
   2   5  16      292.53      297.97     25.73 o
   3   5  16      645.91      699.46     37.66 o
   4   5  16     1746.37     1883.13     98.17 o
   5   5  16      120.96      105.78     40.11 o
  -9   6  16     1341.73     1238.52    114.60 o
  -8   6  16      825.31      776.54     64.46 o
  -7   6  16       45.04       82.48     35.24 o
  -6   6  16      154.97      188.46     31.27 o
  -5   6  16       17.47       63.42     38.04 o
  -4   6  16      178.56      279.71     34.43 o
  -3   6  16     1421.60     1421.63    127.83 o
  -2   6  16     4765.99     4474.65    254.42 o
  -1   6  16     4074.24     4048.08    191.61 o
   0   6  16     1330.09     1377.65     40.00 o
   1   6  16     1163.47     1264.82     54.10 o
   2   6  16     1842.09     1981.14     41.20 o
   3   6  16     1623.96     1659.72     58.61 o
   4   6  16      283.92      285.74     34.67 o
  -8   7  16      109.12       85.67     34.02 o
  -7   7  16      246.46      235.67     33.08 o
  -6   7  16      111.12      171.73     31.87 o
  -5   7  16       47.86       18.64     27.53 o
  -4   7  16      118.66      165.25     27.60 o
  -3   7  16      161.65      199.96     30.58 o
  -2   7  16      168.22      162.86     24.00 o
  -1   7  16      412.32      494.21     29.85 o
   0   7  16      219.38      210.94     28.50 o
   1   7  16       36.88       75.06     52.32 o
   2   7  16       17.52        6.79     32.99 o
   3   7  16        2.46      -32.58     51.65 o
  -7   8  16        0.16      -35.65     35.65 o
  -6   8  16        7.98       38.42     31.47 o
  -5   8  16      663.17      618.39     54.80 o
  -4   8  16      879.05      923.25     77.68 o
  -3   8  16      698.65      695.79     35.72 o
  -2   8  16      569.17      489.13     29.73 o
  -1   8  16     1073.23     1064.69     44.09 o
   0   8  16     2057.39     2081.71     74.78 o
   1   8  16      887.84      867.17     44.10 o
   2   8  16        5.83       42.28     38.77 o
  -6   9  16      739.34      671.82     63.17 o
  -5   9  16     1089.85     1042.87     83.22 o
  -4   9  16       91.46      134.85     27.79 o
  -3   9  16       23.02       32.42     30.30 o
  -2   9  16      151.15      150.91     33.98 o
  -1   9  16      435.05      437.80     31.63 o
   0   9  16       28.17       21.16     30.67 o
   1   9  16      241.25      229.62     32.29 o
 -10   1  17        0.43       60.98     29.84 o
  -9   1  17      199.86      217.27     31.50 o
  -8   1  17     1071.43     1053.81     27.12 o
  -7   1  17      797.90      889.62     29.74 o
  -6   1  17      343.57      395.60     37.30 o
  -5   1  17       80.39       77.12     32.24 o
  -4   1  17      786.40      826.54     79.36 o
  -3   1  17     2991.41     3053.86    109.62 o
  -2   1  17      599.80      549.68     70.89 o
  -1   1  17     1056.60     1047.89     85.67 o
   0   1  17     1193.09     1329.39     55.40 o
   1   1  17       19.51       40.31     41.88 o
   2   1  17       52.50       75.81     41.92 o
   3   1  17      290.40      349.40     44.92 o
   4   1  17     1168.73     1220.91     31.87 o
   5   1  17      187.96      199.29     42.03 o
 -10   2  17       54.22       55.71     33.05 o
  -9   2  17      786.27      791.67     57.77 o
  -8   2  17     1547.16     1632.08     43.33 o
  -7   2  17      722.21      721.53     33.50 o
  -6   2  17      311.19      375.77     23.68 o
  -5   2  17     5616.83     5515.27    153.95 o
  -4   2  17     8083.34     8185.48    123.56 o
  -3   2  17     4011.30     3987.40     38.09 o
  -2   2  17     1148.18     1045.82     30.45 o
  -1   2  17     1470.39     1692.54     43.19 o
   0   2  17     2562.28     2542.35     89.44 o
   1   2  17     1419.59     1489.36     45.84 o
   2   2  17      248.46      271.75     30.03 o
   3   2  17     1916.62     1928.68     31.94 o
   4   2  17      575.13      581.08     33.63 o
   5   2  17       44.31       97.63     30.11 o
 -10   3  17      638.99      595.62     39.77 o
  -9   3  17       83.55       89.41     24.62 o
  -8   3  17      177.44      216.44     30.85 o
  -7   3  17      283.60      357.67     39.89 o
  -6   3  17        0.46       91.37     32.11 o
  -5   3  17       12.02       49.01     43.67 o
  -4   3  17      739.55      730.08     32.49 o
  -3   3  17     3366.70     3400.04     34.48 o
  -2   3  17     2144.63     2141.13    113.41 o
  -1   3  17       27.19      113.00     57.29 o
   0   3  17       29.64       32.02     61.02 o
   1   3  17     1495.86     1548.72     45.98 o
   2   3  17     1388.14     1394.63     56.82 o
   3   3  17        3.78       74.68     35.99 o
   4   3  17      404.77      373.93     44.62 o
   5   3  17        1.30       57.38     28.12 o
 -10   4  17      615.55      532.28     57.48 o
  -9   4  17     1643.66     1422.40     90.52 o
  -8   4  17     1448.43     1378.68    103.24 o
  -7   4  17      713.27      730.56     45.72 o
  -6   4  17      329.98      358.01     57.20 o
  -5   4  17      587.48      598.96     43.21 o
  -4   4  17     1168.75     1126.76     73.09 o
  -3   4  17       10.09        6.77     28.41 o
  -2   4  17      288.16      368.50     37.06 o
  -1   4  17      309.63      303.83     34.70 o
   0   4  17        1.20      -41.15     41.15 o
   1   4  17       12.11       45.62     34.31 o
   2   4  17       68.28      178.68     34.50 o
   3   4  17      706.67      675.25     35.77 o
   4   4  17      135.78      106.25     55.78 o
  -9   5  17     1142.23      937.16     39.70 o
  -8   5  17     1774.63     1674.40    111.01 o
  -7   5  17      799.47      793.29     56.25 o
  -6   5  17      396.71      395.89     31.18 o
  -5   5  17      123.52      130.78     29.33 o
  -4   5  17        6.16       -8.36     29.75 o
  -3   5  17       30.91       -7.23     33.95 o
  -2   5  17     1264.18     1300.72     54.87 o
  -1   5  17     1900.86     2025.86    109.82 o
   0   5  17     1509.96     1637.75     51.53 o
   1   5  17     1758.32     1937.39     89.24 o
   2   5  17     1644.23     1707.90     36.43 o
   3   5  17     1433.46     1594.08    109.62 o
   4   5  17      897.65      990.91     42.24 o
  -9   6  17       30.28       68.08     69.04 o
  -8   6  17       25.10      -31.67     38.50 o
  -7   6  17      236.59      244.15     56.08 o
  -6   6  17      155.64      169.80     45.04 o
  -5   6  17      135.27      158.16     35.89 o
  -4   6  17      666.00      791.94     47.40 o
  -3   6  17      220.46      335.46     42.68 o
  -2   6  17        9.87       25.97     35.64 o
  -1   6  17       34.31       40.43     37.53 o
   0   6  17      726.16      783.36     52.38 o
   1   6  17      858.65      878.95     83.24 o
   2   6  17       20.33        6.35     32.88 o
   3   6  17      236.33      232.08     31.89 o
  -8   7  17        1.71       25.26    123.54 o
  -7   7  17        3.85       23.98     38.63 o
  -6   7  17      387.50      380.05     39.38 o
  -5   7  17      800.54      727.28     55.54 o
  -4   7  17       15.46       59.53     28.09 o
  -3   7  17      427.47      445.04     31.86 o
  -2   7  17       54.84       73.15     24.10 o
  -1   7  17      517.93      561.02     47.37 o
   0   7  17      139.20      147.30     26.41 o
   1   7  17      436.16      453.50     54.61 o
   2   7  17      759.41      823.28     41.94 o
  -6   8  17       13.92       95.14     30.33 o
  -5   8  17        0.81       41.64     26.97 o
  -4   8  17       74.52      146.49     33.04 o
  -3   8  17      119.34      130.02     25.21 o
  -2   8  17      581.08      582.73     51.45 o
  -1   8  17      499.50      509.47     31.28 o
   0   8  17        0.43       55.52     33.19 o
   1   8  17       29.78       35.04     39.64 o
  -4   9  17        0.73       50.56     42.15 o
  -3   9  17      199.60      256.56     34.43 o
  -2   9  17      577.55      606.11     45.47 o
 -10   0  18      513.53      630.42    111.09 o
  -9   0  18       59.46       66.60     43.01 o
  -8   0  18      118.21      147.93     94.94 o
  -7   0  18        4.16       59.95     45.41 o
  -6   0  18      244.70      294.85     90.93 o
  -5   0  18      790.04      855.66     36.58 o
  -4   0  18     5021.03     5380.84     62.16 o
  -3   0  18     1883.81     1996.55     49.41 o
  -2   0  18      336.55      410.15     56.95 o
  -1   0  18       33.24      130.06     40.80 o
   0   0  18     1152.05     1262.28     63.89 o
   1   0  18     1726.65     1676.49     51.69 o
   2   0  18        1.26       45.82     42.95 o
   3   0  18     1543.93     1634.62     54.32 o
   4   0  18      235.44      216.66     60.36 o
 -10   1  18       26.11       42.83     27.88 o
  -9   1  18      197.12      226.99     27.31 o
  -8   1  18        0.13        4.26     25.28 o
  -7   1  18        0.30      -27.65     27.65 o
  -6   1  18     1389.34     1439.66     36.17 o
  -5   1  18     4616.65     4454.42     87.19 o
  -4   1  18     2118.85     2021.21     29.52 o
  -3   1  18      509.40      566.31     26.88 o
  -2   1  18      956.18      949.59     72.81 o
  -1   1  18     4004.51     4064.56     46.19 o
   0   1  18     2834.17     2887.70     80.40 o
   1   1  18       48.75       67.63     34.86 o
   2   1  18       37.03      158.28     36.75 o
   3   1  18       26.02       92.48     46.12 o
   4   1  18      146.12      196.20     30.44 o
 -10   2  18      250.24      257.69     31.69 o
  -9   2  18      191.53      259.79     29.59 o
  -8   2  18      407.58      458.15     30.15 o
  -7   2  18      469.02      491.52     26.15 o
  -6   2  18      176.33      229.13     35.11 o
  -5   2  18      232.92      215.49     27.01 o
  -4   2  18       53.85       91.96     23.32 o
  -3   2  18       11.22      -26.99     28.60 o
  -2   2  18        0.09      -33.16     33.16 o
  -1   2  18        5.93       33.74     29.72 o
   0   2  18      322.93      369.77     38.95 o
   1   2  18     1053.20     1211.31     65.27 o
   2   2  18      611.11      677.10    104.39 o
   3   2  18        4.75       42.28     36.96 o
   4   2  18      136.20      160.73     38.96 o
 -10   3  18      420.67      383.71     71.67 o
  -9   3  18      646.48      569.35     38.25 o
  -8   3  18     1029.43     1025.94     38.83 o
  -7   3  18      442.23      524.76     41.03 o
  -6   3  18       18.37      -38.55     38.55 o
  -5   3  18       85.02      169.27     28.80 o
  -4   3  18       49.37       67.89     38.14 o
  -3   3  18       30.10       66.09     31.51 o
  -2   3  18      347.23      417.32     57.02 o
  -1   3  18     1980.61     2039.89     40.79 o
   0   3  18     1157.44     1199.60     38.59 o
   1   3  18      686.40      787.64     70.11 o
   2   3  18        5.14      -31.18     31.18 o
   3   3  18      178.22      143.34     37.85 o
   4   3  18      320.11      343.11     35.09 o
  -9   4  18      148.37      171.95     34.71 o
  -8   4  18      357.78      366.00     27.85 o
  -7   4  18      165.93      183.69     51.95 o
  -6   4  18        6.03       35.21     35.53 o
  -5   4  18      652.76      672.11     48.97 o
  -4   4  18     2090.09     2025.74     38.16 o
  -3   4  18      814.50      820.77     66.52 o
  -2   4  18       87.41      173.57     43.93 o
  -1   4  18      176.50      248.94     30.54 o
   0   4  18      200.83      305.36     42.44 o
   1   4  18      525.41      553.65     34.50 o
   2   4  18      334.61      379.17     58.77 o
   3   4  18     1249.84     1255.74     43.89 o
  -9   5  18      332.57      249.58     72.03 o
  -8   5  18        0.86       26.34     29.75 o
  -7   5  18        1.15       11.25     80.37 o
  -6   5  18      830.27      850.74     75.60 o
  -5   5  18     1814.07     1749.66    143.50 o
  -4   5  18      760.83      832.08     41.86 o
  -3   5  18        0.97       10.01     28.36 o
  -2   5  18       80.81      122.06     57.93 o
  -1   5  18     1085.00     1076.49     49.21 o
   0   5  18      747.06      732.50     33.40 o
   1   5  18       22.68       73.01     31.33 o
   2   5  18      327.00      383.27     61.26 o
   3   5  18        7.05       58.85     34.45 o
  -8   6  18      656.33      652.42     80.97 o
  -7   6  18     1155.71     1132.77    102.52 o
  -6   6  18     1503.69     1345.41     55.38 o
  -5   6  18      344.91      391.18     33.05 o
  -4   6  18       28.99       10.21     32.56 o
  -3   6  18        0.25       41.32     36.15 o
  -2   6  18      119.68      130.13     31.93 o
  -1   6  18        1.54       16.20     44.85 o
   0   6  18      599.11      635.03     52.98 o
   1   6  18     1970.04     1861.54     83.88 o
   2   6  18      585.70      586.77     41.86 o
  -7   7  18      605.95      506.74     43.08 o
  -6   7  18      417.05      306.92     35.33 o
  -5   7  18      607.32      606.89     77.49 o
  -4   7  18      501.85      563.71     33.55 o
  -3   7  18        2.23       78.90     26.08 o
  -2   7  18       15.66      -19.38     47.91 o
  -1   7  18      211.38      182.01     33.55 o
   0   7  18      108.65      174.86     30.47 o
   1   7  18      112.97      123.22     32.72 o
  -5   8  18       43.80       97.93     28.40 o
  -4   8  18      128.55      145.56     30.72 o
  -3   8  18       10.03       20.94     25.81 o
  -2   8  18      283.08      361.52     49.15 o
  -1   8  18      260.48      268.68     31.68 o
  -9   1  19       45.71       73.70     29.87 o
  -8   1  19       51.76       72.69     26.57 o
  -7   1  19      161.84      213.38     39.77 o
  -6   1  19      351.56      306.90     28.01 o
  -5   1  19      654.88      707.18     36.87 o
  -4   1  19      540.08      554.39     35.70 o
  -3   1  19      174.95      331.39     45.88 o
  -2   1  19      189.40      243.45     32.01 o
  -1   1  19     1200.04     1366.52     46.79 o
   0   1  19     1912.99     2077.79     68.56 o
   1   1  19        0.35      -12.57     43.52 o
   2   1  19      334.19      353.62     46.53 o
   3   1  19       52.42      116.43     33.42 o
  -9   2  19     1043.86      960.82     28.87 o
  -8   2  19      648.80      666.61     33.85 o
  -7   2  19       19.94       25.30     61.18 o
  -6   2  19      466.40      569.33     32.37 o
  -5   2  19      508.30      507.66     44.89 o
  -4   2  19       51.59       74.61     48.49 o
  -3   2  19      173.12      227.25     30.98 o
  -2   2  19     3543.54     3503.14     42.27 o
  -1   2  19     3506.91     3620.65     52.92 o
   0   2  19     1404.24     1419.42     40.69 o
   1   2  19      311.55      312.83     37.49 o
   2   2  19      484.97      562.34     84.77 o
   3   2  19     2072.83     2018.14     79.34 o
  -9   3  19      137.61      142.84     40.72 o
  -8   3  19      758.90      745.12     35.12 o
  -7   3  19     1130.64     1028.66     34.50 o
  -6   3  19       17.92       55.57     32.33 o
  -5   3  19      126.66      151.52     34.74 o
  -4   3  19       94.30      101.41     37.35 o
  -3   3  19       54.57       71.03     27.08 o
  -2   3  19        0.33        4.73     26.55 o
  -1   3  19     1258.00     1367.48     40.83 o
   0   3  19     1420.27     1337.53     47.02 o
   1   3  19       76.35      113.66     45.64 o
   2   3  19       80.48      133.38     32.97 o
   3   3  19       23.91      135.03     40.82 o
  -8   4  19      324.96      351.04     31.26 o
  -7   4  19     1089.86     1075.03     39.28 o
  -6   4  19     1969.41     1876.86    110.90 o
  -5   4  19     1000.17     1025.58     33.85 o
  -4   4  19      530.44      502.98     34.92 o
  -3   4  19      355.08      495.30     48.13 o
  -2   4  19      442.07      426.00     31.85 o
  -1   4  19      392.75      463.36     64.49 o
   0   4  19       43.37       41.50     45.52 o
   1   4  19      407.41      383.52     50.91 o
   2   4  19       79.98      101.62     71.14 o
  -8   5  19      291.96      228.99     29.47 o
  -7   5  19      503.03      492.27     33.49 o
  -6   5  19     1482.59     1303.80     54.71 o
  -5   5  19     1198.05     1270.68     60.18 o
  -4   5  19      426.86      400.77     26.96 o
  -3   5  19      552.28      507.51     33.69 o
  -2   5  19      607.88      553.82     30.26 o
  -1   5  19       11.75      135.99     32.21 o
   0   5  19       19.59      -24.47     35.86 o
   1   5  19      162.40      195.70     27.80 o
   2   5  19      305.17      411.07     47.76 o
  -7   6  19      302.26      275.11     48.46 o
  -6   6  19       39.07      -13.43     39.71 o
  -5   6  19       79.41        6.15     36.39 o
  -4   6  19      505.97      511.94     46.72 o
  -3   6  19      263.99      280.09     33.12 o
  -2   6  19      245.40      277.46     47.38 o
  -1   6  19      541.87      535.35     51.20 o
   0   6  19       17.97       42.56     33.72 o
   1   6  19        2.01       16.25     40.38 o
  -5   7  19       69.56      112.75     34.30 o
  -4   7  19       50.03       81.62     33.62 o
  -3   7  19      573.61      633.32     48.53 o
  -2   7  19      222.92      192.92     34.63 o
  -1   7  19        1.83       41.65     36.59 o
  -9   0  20     2185.36     2195.55    220.75 o
  -8   0  20     2152.79     2046.09     46.08 o
  -7   0  20     1522.32     1474.92     73.22 o
  -6   0  20      231.54      235.64     52.23 o
  -5   0  20        1.69       17.59     42.95 o
  -4   0  20      125.71      204.48     61.02 o
  -3   0  20       11.95       78.01     59.70 o
  -2   0  20     1379.01     1507.79     64.97 o
  -1   0  20     1900.63     1951.92     72.03 o
   0   0  20      941.09     1012.57     68.68 o
   1   0  20        5.41      -31.59     64.37 o
   2   0  20      374.25      304.14     69.51 o
  -8   1  20       16.34       75.84     29.57 o
  -7   1  20        2.13       67.49     26.37 o
  -6   1  20       53.36       78.76     32.72 o
  -5   1  20       50.36      103.01     35.55 o
  -4   1  20        2.67       54.16     33.80 o
  -3   1  20      765.11      825.09     37.91 o
  -2   1  20     1927.50     1965.23     43.03 o
  -1   1  20      161.82      222.79     41.16 o
   0   1  20       36.54       39.96     45.22 o
   1   1  20      513.83      534.71     35.36 o
   2   1  20     1389.58     1315.64     55.22 o
  -8   2  20       72.22       98.91     34.24 o
  -7   2  20      442.18      401.54     39.00 o
  -6   2  20      123.93      135.78     73.51 o
  -5   2  20      175.93      209.95     28.48 o
  -4   2  20      316.79      341.69     35.38 o
  -3   2  20      235.37      277.11     60.44 o
  -2   2  20       44.99       74.85     36.19 o
  -1   2  20        5.68      -12.27     54.74 o
   0   2  20        0.73       20.66     65.87 o
   1   2  20       94.59      128.63     33.08 o
   2   2  20        0.08       -8.14     52.23 o
  -8   3  20      368.82      366.44     32.12 o
  -7   3  20      731.94      795.90     35.36 o
  -6   3  20      718.66      760.67     86.12 o
  -5   3  20      992.00      957.21     34.18 o
  -4   3  20      478.54      577.85     55.62 o
  -3   3  20       63.32       86.39     31.55 o
  -2   3  20        1.08       84.86     44.80 o
  -1   3  20        6.20      -48.58     48.58 o
   0   3  20       24.24       63.69     45.85 o
   1   3  20      229.67      229.37     77.89 o
   2   3  20      913.98      972.79     51.74 o
  -7   4  20       34.43       92.53     58.58 o
  -6   4  20      191.71      170.92     33.59 o
  -5   4  20      183.31      200.03     47.24 o
  -4   4  20       25.09       68.43     34.38 o
  -3   4  20        5.84       54.06     32.10 o
  -2   4  20     1045.76     1091.30     57.81 o
  -1   4  20     1241.30     1239.54    147.11 o
   0   4  20      133.98       49.94     77.59 o
   1   4  20        4.06      -22.40     31.16 o
  -6   5  20       38.76       47.71     34.46 o
  -5   5  20       42.58      -23.02     48.21 o
  -4   5  20       40.77       34.62     27.34 o
  -3   5  20      505.73      502.98     30.85 o
  -2   5  20     1000.55      979.39     36.21 o
  -1   5  20      176.88      235.02     34.22 o
   0   5  20      105.67       60.88     34.37 o
  -5   6  20      213.34      187.45     37.13 o
  -4   6  20     1090.56      981.28     37.20 o
  -3   6  20      727.36      686.08     83.21 o
  -2   6  20      166.85      137.97     41.93 o
  -1   6  20       34.77       16.19     40.32 o
  -7   1  21      266.76      199.81     27.93 o
  -6   1  21      159.06      201.90     38.31 o
  -5   1  21      391.78      412.54     45.21 o
  -4   1  21      104.06      155.21     37.64 o
  -3   1  21      103.22      104.93     37.98 o
  -2   1  21      549.15      594.62     47.38 o
  -1   1  21      135.12      192.55    108.04 o
   0   1  21       24.57      106.23     38.19 o
   1   1  21      212.67      223.95     50.46 o
  -7   2  21      511.72      458.29     32.23 o
  -6   2  21      884.95      920.87     52.07 o
  -5   2  21      730.58      749.95     31.35 o
  -4   2  21        6.89       36.07     32.37 o
  -3   2  21       43.14       39.37     38.13 o
  -2   2  21       21.23       21.80     46.83 o
  -1   2  21      247.94      252.95     70.53 o
   0   2  21       49.76      144.64     46.66 o
   1   2  21     1251.39     1177.17    107.50 o
  -7   3  21      105.28      134.09     34.34 o
  -6   3  21      252.38      319.01     47.57 o
  -5   3  21     1104.31     1145.95     41.48 o
  -4   3  21      729.90      738.80     31.31 o
  -3   3  21        0.15       25.05     30.01 o
  -2   3  21      111.69      151.47     45.82 o
  -1   3  21        3.55      -39.75     39.75 o
   0   3  21       64.21       68.05     68.20 o
  -6   4  21      131.13      213.02     35.24 o
  -5   4  21      331.07      371.03     49.60 o
  -4   4  21      764.99      794.08     57.53 o
  -3   4  21     1034.24     1019.19     37.18 o
  -2   4  21      614.06      611.62     42.72 o
  -1   4  21      107.19      207.78     39.55 o
  -4   5  21      430.66      367.15     66.83 o
  -3   5  21      318.77      414.90     68.35 o
  -6   0  22     2133.76     2303.80     77.17 o
  -5   0  22     2508.83     2590.48     79.68 o
  -4   0  22      306.83      313.83     50.25 o
  -3   0  22       33.85       76.81     69.04 o
  -2   0  22      106.30      152.19     68.92 o
  -1   0  22      235.52      347.57     47.98 o
  -6   1  22      234.27      261.39    106.22 o
  -5   1  22       10.80      111.84     62.87 o
  -4   1  22        1.18       17.57     55.82 o
  -3   1  22      133.17      141.85     66.94 o
  -2   1  22      125.65      153.03     39.90 o
  -1   1  22        0.08       52.17     53.06 o
  -6   2  22       36.34       21.54     71.07 o
  -5   2  22      128.15      134.65     40.46 o
  -4   2  22       73.17       67.31     40.38 o
  -3   2  22       35.42       79.91     50.19 o
  -2   2  22       25.55        8.41     78.61 o
  -4   3  22      340.92      382.84     34.88 o
  -3   3  22      578.17      490.53     51.26 o
 
